# Supplementary material for: Assembly and comparative analysis of the first complete mitochondrial genome of Salix psammophila, a good windbreak and sand fixation shrub
Source: Front Plant Sci. 2024 Oct 2;15:1411289. doi: 10.3389/fpls.2024.1411289 (PMC11479937; doi:10.3389/fpls.2024.1411289)
Supplement: Supplementary Figure 1 — The codon preference analysis of the mitochondrial genome. Different colors of the same amino acid represent the RSCU values of different codons editing this amino acid. [file DataSheet1.zip]

Archive with 13 entries (13 files):
- Figure S1.JPEG
- Table S1.xlsx
- Table S10.xlsx
- Table S11.xlsx
- Table S12.XLSX
- Table S2.xlsx
- Table S3.xlsx
- Table S4.xlsx
- Table S5.xlsx
- Table S6.xlsx
- Table S7.xlsx
- Table S8.xlsx
- Table S9.xlsx
