# Supplementary material for: Assembly and comparative analysis of the first complete mitochondrial genome of Salix psammophila, a good windbreak and sand fixation shrub
Source: Front Plant Sci. 2024 Oct 2;15:1411289. doi: 10.3389/fpls.2024.1411289 (PMC11479937; doi:10.3389/fpls.2024.1411289)
Supplement: Supplementary Figure 1 — The codon preference analysis of the mitochondrial genome. Different colors of the same amino acid represent the RSCU values of different codons editing this amino acid. [file DataSheet1.zip › Table S1.xlsx]

## Sheet: Table S1
Table S1. Features of four mitogenomes belonging to the Salicaceae.
Feature	Salix psammophila	salix wilsonii	salix suchowensis	Salix cardiophylla	Salix purpurea	Populus deltoide	Populus simonii
Sequencing Platform	PacBio HiFi	PacBio HiFi	Roche-454 GS FLX Titanium	Illumina Hiseq X Ten	Roche-454	Illumina HiSeq 2000 and Nanopore	PacBio Sequel and Illumina HiSeq 2000
Genome size (bp)	715555	711456	644437	735173	598970	chr1: 336,205; chr2: 280,841; chr3: 185,591	chr1: 312,510; chr2: 282,934 ; chr3: 186,034
Structure	circular	circular	circular		circular	circular	circular
Number of chromosomes	1	1	1		1	3	3
GC content	0.4489	0.4483	0.4498	0.448	0.4494	0.4477	0.4478
Number of protein-coding genes (native)	33	33	32	28	31	34	33
tRNA	18 (multiple copies are not included)	22	23	25	18 (multiple copies are not included)	21	21
rRNA	3	3	3	3	3	3	3
