# Supplementary material for: Assembly and comparative analysis of the first complete mitochondrial genome of Salix psammophila, a good windbreak and sand fixation shrub
Source: Front Plant Sci. 2024 Oct 2;15:1411289. doi: 10.3389/fpls.2024.1411289 (PMC11479937; doi:10.3389/fpls.2024.1411289)
Supplement: Supplementary Figure 1 — The codon preference analysis of the mitochondrial genome. Different colors of the same amino acid represent the RSCU values of different codons editing this amino acid. [file DataSheet1.zip › Table S10.xlsx]

## Sheet: Table S10
Table S10. Colinear analysis used in this research.
query	database	identity (%)	alignment	mismatch	gap	q. start	q. end	d. start	d. end	e-value	score
NC068760.1	ON012194.1	99.954	124610	5	8	301397	425986	4399	128976	0	229700
NC068760.1	ON012194.1	99.481	8474	3	19	154816	163254	120509	128976	0	15367
NC068760.1	ON012194.1	99.977	4408	0	1	425987	430393	1	4408	0	8133
NC068760.1	ON012194.1	99.501	4409	0	19	163255	167642	1	4408	0	8000
NC068760.1	ON012193.1	99.962	82081	13	5	1	82078	1	82066	0	151400
NC068760.1	ON012193.1	99.988	72061	3	2	82309	154369	82054	154108	0	133000
NC068760.1	ON012193.1	99.968	69168	1	9	236557	305720	154157	223307	0	127600
NC068760.1	ON012193.1	99.953	66608	6	1	169958	236565	289982	223400	0	122800
NC068760.1	ON012193.1	99.957	39915	1	2	432509	472423	290450	330348	0	73601
ON012193.1	NC029317.1	99.934	136860	11	19	86466	223299	166047	302852	0	252200
ON012193.1	NC029317.1	99.991	64772	3	2	225696	290467	166055	101287	0	119600
ON012194.1	NC029317.1	99.93	94833	10	16	34173	128976	1	94806	0	174700
ON012194.1	NC029317.1	99.942	12009	1	2	8733	20741	302926	314928	0	22133
ON012194.1	NC029317.1	99.977	4408	0	1	1	4408	94807	99213	0	8133
ON012194.1	NC029317.1	99.587	4357	2	6	4399	8740	298540	302895	0	7932
NC029317.1	NC068761.1	99.63	57063	21	29	218990	275963	120216	63255	0	104000
NC029317.1	NC068761.1	99.762	23487	10	10	54892	78350	134034	157502	0	43020
NC029317.1	NC068761.1	99.498	19519	11	14	80738	100208	316642	336121	0	35421
NC029317.1	NC068761.1	99.578	19200	11	9	131815	150977	272365	291531	0	34943
NC029317.1	NC068761.1	99.759	14959	5	6	177774	192715	339162	354106	0	27396
NC029317.1	NC068761.1	99.804	12232	4	3	33075	45306	204740	216951	0	22437
NC029317.1	NC068761.1	99.557	10386	1	6	276544	286903	63239	52873	0	18883
NC029317.1	NC068761.1	99.614	9835	3	5	101287	111103	262563	272380	0	17919
NC029317.1	NC068761.1	99.652	7476	5	3	166047	173522	228612	221158	0	13642
NC029317.1	NC068761.1	99.268	4233	2	3	173569	177788	221171	216955	0	7618
NC029317.1	NC068761.1	99.146	3396	0	4	29689	33077	197745	201118	0	6083
NC029317.1	NC068761.1	99.699	3321	2	1	16360	19680	357415	354103	0	6071
NC029317.1	NC068761.1	100	1086	0	0	100208	101293	131931	130846	0	2006
NC068761.1	mtDNA	99.718	58549	18	21	357416	415883	266712	325194	0	107100
NC068761.1	mtDNA	99.637	57057	18	28	63261	120216	109959	52991	0	104000
NC068761.1	mtDNA	99.765	40474	27	16	1	40415	374990	415454	0	74153
NC068761.1	mtDNA	99.765	40474	27	16	1	40415	629550	670014	0	74153
NC068761.1	mtDNA	99.717	38143	22	11	157503	195597	274110	236006	0	69760
NC068761.1	mtDNA	99.673	33987	8	17	228653	262564	460997	427039	0	62052
NC068761.1	mtDNA	99.673	33985	8	17	228655	262564	715555	681599	0	62048
NC068761.1	mtDNA	99.751	24897	5	10	291531	316399	210186	235053	0	45580
NC068761.1	mtDNA	99.77	23487	9	10	134034	157502	574593	551134	0	43031
NC068761.1	mtDNA	99.508	19519	10	13	316642	336121	548746	529275	0	35434
NC068761.1	mtDNA	99.588	19194	9	9	272371	291531	497662	478506	0	34943
NC068761.1	mtDNA	99.759	14959	5	6	339162	354106	11771	26712	0	27396
NC068761.1	mtDNA	99.804	12232	4	3	204740	216951	596410	584179	0	22437
NC068761.1	mtDNA	99.321	10906	17	14	41059	51930	415455	426337	0	19677
NC068761.1	mtDNA	99.321	10906	17	14	41059	51930	670015	680897	0	19677
NC068761.1	mtDNA	99.682	10386	1	4	52873	63239	120918	110546	0	18968
NC068761.1	mtDNA	99.614	9835	3	5	262563	272380	528196	518380	0	17919
NC068761.1	mtDNA	99.464	9519	8	10	120036	129537	170858	161366	0	17256
NC068761.1	mtDNA	99.707	7509	3	2	221166	228655	7509	1	0	13727
NC068761.1	mtDNA	99.268	4233	2	3	216955	221171	11785	7566	0	7618
NC068761.1	mtDNA	99.117	3399	1	4	197745	201121	599796	596405	0	6083
NC068761.1	mtDNA	99.699	3321	2	1	354103	357415	609805	613125	0	6071
NC068761.1	mtDNA	100	1086	0	0	130846	131931	528190	529275	0	2006
mtDNA	NC052709.1	99.98	205251	12	6	255771	460997	1	205246	0	378800
mtDNA	NC052709.1	99.98	86081	6	2	629486	715555	119164	205244	0	158900
mtDNA	NC052709.1	99.942	77387	4	4	1	77351	205244	282625	0	142600
