# Supplementary material for: Assembly and comparative analysis of the first complete mitochondrial genome of Salix psammophila, a good windbreak and sand fixation shrub
Source: Front Plant Sci. 2024 Oct 2;15:1411289. doi: 10.3389/fpls.2024.1411289 (PMC11479937; doi:10.3389/fpls.2024.1411289)
Supplement: Supplementary Figure 1 — The codon preference analysis of the mitochondrial genome. Different colors of the same amino acid represent the RSCU values of different codons editing this amino acid. [file DataSheet1.zip › Table S11.xlsx]

## Sheet: Table S11
Table S11. Genomic features of six Salicaceae plants.
Species Name	Accession number	Genome Size (bp)	Gene number				GC%
			Full	PCGs	rRNA	tRNA
S. psammophila	PP541559	715555	54	33	3	18	44.89
S. wilsonii	NC_064688.1	711456	58	33	3	22	44.83
S. Suchowensis	NC_029317.1	644437	58	32	3	23	44.98
S. brachista	NC_058733.1	608983	59	33	3	23	44.93
S. cardiophylla	NC_052708.1	735173	56	28	3	25	44.8
S. paraflabellaris	NC_046754.1	637893	55	30	3	22	44.92
S. purpurea	NC_029693.1	598970	55	32	3	20	44.94
P. simonii	MZ905370	781478	57	33	3	21	44.78
P. deltoides	OM461351_3.1	802637	58	34	3	21	44.77
