# Supplementary material for: Assembly and comparative analysis of the first complete mitochondrial genome of Salix psammophila, a good windbreak and sand fixation shrub
Source: Front Plant Sci. 2024 Oct 2;15:1411289. doi: 10.3389/fpls.2024.1411289 (PMC11479937; doi:10.3389/fpls.2024.1411289)
Supplement: Supplementary Figure 1 — The codon preference analysis of the mitochondrial genome. Different colors of the same amino acid represent the RSCU values of different codons editing this amino acid. [file DataSheet1.zip › Table S12.XLSX]

## Sheet: Table S12
Table S12 Comparison of Ribosomal protein small subunit in mitochondrial genomes of 25 tree species
名称	Ribosomal protein small subunit
Salix cardiophylla	rps1，rps4
Salix purpurea	rps1, rps3, rps4, rps7, rps12
Salix paraflabellaris	rps1，rps12，rps3，rps4，rps7
Salix brachista	rps1，rps12，rps3，rps4，rps7
Salix dunnii	rps12，rps3，rps4，rps7
Salix koriyanagi	rps12，rps3，rps4，rps7
Salix arbutifolia	rps1，rps4
Salix udensis	rps1，rps12，rps3，rps4，rps7
Salix viminalis	rps12，rps3，rps4，rps7
Populus rotundifolia	rps1, rps3, rps4, rps7, rps12，rps14
Populus tremula	rps1, rps3, rps4, rps7, rps12，rps14
Populus tremula	rps1, rps3, rps4, rps7, rps12，rps14
Populus davidiana	rps1, rps3, rps4, rps7, rps12，rps14
Populus alba	rps1（×2）, rps3, rps4, rps7, rps12，rps14
Ricinus communis	rps1, rps3, rps4, rps7, rps12，rps10，rps13，rps14，rps19
Manihot esculenta	rps1, rps13
Jatropha curcas	rps10，rps12，rps3，rps4，rps7
Hevea camargoana	rps1，rps12，rps13，rps14（×3），rps3（×3），rps4（×2）
Hevea spruceana	rps1，rps12，rps13，rps14，rps3，rps4
Bruguiera sexangula	rps1，rps10，rps12，rps3，rps4
Kandelia obovata	rps12（×3）
Salix suchowensis
Salix wilsonii	rps12，rps3，rps4，rps7
Populus deltoides	rps1, rps3, rps4, rps7, rps12，rps14
Populus simonii	rps1, rps3, rps4, rps7, rps12
