# Supplementary material for: Assembly and comparative analysis of the first complete mitochondrial genome of Salix psammophila, a good windbreak and sand fixation shrub
Source: Front Plant Sci. 2024 Oct 2;15:1411289. doi: 10.3389/fpls.2024.1411289 (PMC11479937; doi:10.3389/fpls.2024.1411289)
Supplement: Supplementary Figure 1 — The codon preference analysis of the mitochondrial genome. Different colors of the same amino acid represent the RSCU values of different codons editing this amino acid. [file DataSheet1.zip › Table S2.xlsx]

## Sheet: Table S2
Table S2. (A )The length and sequencing depth of each node.
Contig/Node	Length (bp)	Depth (×)
1	374929	51
2	168492	40
3	86068	83
（B）Path selection for individual nodes (repetitive zones) based on Pacbio HiFi data.
Contig	Type	Path
1	circular	ctg1-ctg3-ctg2-ctg3_copy
