# Supplementary material for: Assembly and comparative analysis of the first complete mitochondrial genome of Salix psammophila, a good windbreak and sand fixation shrub
Source: Front Plant Sci. 2024 Oct 2;15:1411289. doi: 10.3389/fpls.2024.1411289 (PMC11479937; doi:10.3389/fpls.2024.1411289)
Supplement: Supplementary Figure 1 — The codon preference analysis of the mitochondrial genome. Different colors of the same amino acid represent the RSCU values of different codons editing this amino acid. [file DataSheet1.zip › Table S3.xlsx]

## Sheet: Table S3
Table S3. Relative synonymous codon usage of individual amino acid pairs in the mitochondrial genome of the Salix psammophila .
Ala	GCU	GCA	GCC	GCG
	1.64	1.03	0.88	0.45
Arg	AGA	CGA	CGU	AGG	CGG	CGC
	1.51	1.34	1.2	0.69	0.68	0.57
Asn	AAU	AAC
	1.39	0.61
Asp	GAU	GAC
	1.34	0.66
Cys	UGU	UGC
	1.21	0.79
End	UAA	UGA	UAG
	1.69	0.66	0.66
Gln	CAA	CAG
	1.58	0.42
Glu	GAA	GAG
	1.37	0.63
Gly	GGA	GGU	GGG	GGC
	1.49	1.3	0.69	0.52
His	CAU	CAC
	1.54	0.46
Ile	AUU	AUA	AUC
	1.32	0.86	0.82
Leu	UUA	CUU	UUG	CUA	CUC	CUG
	1.51	1.25	1.2	0.93	0.61	0.5
Lys	AAA	AAG
	1.21	0.79
Met	AUG
	1
Phe	UUU	UUC
	1.12	0.88
Pro	CCU	CCA	CCC	CCG
	1.56	1.03	0.8	0.6
Ser	UCU	AGU	UCA	UCC	UCG	AGC
	1.41	1.21	1.03	0.94	0.73	0.68
Thr	ACU	ACC	ACA	ACG
	1.37	1.03	0.97	0.62
Trp	UGG
	1
Tyr	UAU	UAC
	1.55	0.45
Val	GUU	GUA	GUG	GUC
	1.18	1.16	0.84	0.82
