# Supplementary material for: Assembly and comparative analysis of the first complete mitochondrial genome of Salix psammophila, a good windbreak and sand fixation shrub
Source: Front Plant Sci. 2024 Oct 2;15:1411289. doi: 10.3389/fpls.2024.1411289 (PMC11479937; doi:10.3389/fpls.2024.1411289)
Supplement: Supplementary Figure 1 — The codon preference analysis of the mitochondrial genome. Different colors of the same amino acid represent the RSCU values of different codons editing this amino acid. [file DataSheet1.zip › Table S4.xlsx]

## Sheet: Table S4
Table S4 SSRs in the mitochondrial genome of Salix psammophila.
Mitochondrial genome	SSR nr.	SSR type	SSR	size	start	end
mtDNA	1	p1	(T)11	11	2803	2813
mtDNA	2	p4	(AAGG)3	12	3352	3363
mtDNA	3	p3	(AGA)4	12	11068	11079
mtDNA	4	p5	(TATGG)3	15	12043	12057
mtDNA	5	p4	(TCTG)3	12	14673	14684
mtDNA	6	p2	(AC)5	10	19880	19889
mtDNA	7	p4	(TGGC)3	12	20544	20555
mtDNA	8	p4	(ATGG)3	12	24479	24490
mtDNA	9	p1	(T)10	10	26777	26786
mtDNA	10	p1	(A)14	14	26985	26998
mtDNA	11	p1	(A)14	14	28615	28628
mtDNA	12	p1	(A)11	11	36714	36724
mtDNA	13	p1	(T)10	10	38800	38809
mtDNA	14	p1	(A)10	10	40539	40548
mtDNA	15	p4	(TGAA)3	12	41114	41125
mtDNA	16	p1	(T)10	10	47525	47534
mtDNA	17	p4	(AAGG)3	12	49567	49578
mtDNA	18	p4	(TTTC)3	12	56988	56999
mtDNA	19	p3	(TTC)4	12	62922	62933
mtDNA	20	p4	(TTAA)3	12	64341	64352
mtDNA	21	p1	(T)10	10	64901	64910
mtDNA	22	p2	(GA)5	10	68310	68319
mtDNA	23	p4	(GAAA)3	12	72376	72387
mtDNA	24	p2	(AG)5	10	72989	72998
mtDNA	25	p1	(T)10	10	76184	76193
mtDNA	26	p4	(GTAT)3	12	76403	76414
mtDNA	27	p4	(AGAA)5	20	77714	77733
mtDNA	28	p4	(TAAT)3	12	84208	84219
mtDNA	29	p6	(TCCATA)3	18	85466	85483
mtDNA	30	p3	(TAG)4	12	91208	91219
mtDNA	31	p2	(GA)5	10	94644	94653
mtDNA	32	p1	(T)10	10	97322	97331
mtDNA	33	p1	(T)10	10	98722	98731
mtDNA	34	p2	(AT)5	10	99910	99919
mtDNA	35	p4	(CCTT)3	12	100089	100100
mtDNA	36	p3	(TAC)5	15	102275	102289
mtDNA	37	p4	(TCTT)3	12	107904	107915
mtDNA	38	p2	(AG)6	12	109490	109501
mtDNA	39	p1	(A)10	10	109820	109829
mtDNA	40	p3	(ACT)4	12	110780	110791
mtDNA	41	p4	(TAGT)3	12	118161	118172
mtDNA	42	p1	(T)10	10	118283	118292
mtDNA	43	p4	(TGAC)3	12	127806	127817
mtDNA	44	p1	(T)10	10	127981	127990
mtDNA	45	p4	(CCTT)3	12	128266	128277
mtDNA	46	p4	(TCTT)3	12	129381	129392
mtDNA	47	p3	(AAG)4	12	131254	131265
mtDNA	48	p5	(GTAAA)3	15	132415	132429
mtDNA	49	p1	(A)10	10	136200	136209
mtDNA	50	p1	(A)11	11	136927	136937
mtDNA	51	p4	(CTTT)3	12	137122	137133
mtDNA	52	p4	(GCAA)3	12	150099	150110
mtDNA	53	p2	(AG)5	10	155089	155098
mtDNA	54	p2	(CT)5	10	156589	156598
mtDNA	55	p2	(GA)6	12	157905	157916
mtDNA	56	p1	(A)13	13	158468	158480
mtDNA	57	p3	(AGA)4	12	161214	161225
mtDNA	58	p3	(GTC)4	12	164061	164072
mtDNA	59	p5	(CCTAA)3	15	164709	164723
mtDNA	60	p2	(TC)6	12	165639	165650
mtDNA	61	p3	(ATA)4	12	166864	166875
mtDNA	62	p1	(A)10	10	167533	167542
mtDNA	63	p1	(A)10	10	170873	170882
mtDNA	64	p2	(CT)5	10	175440	175449
mtDNA	65	p1	(A)10	10	177368	177377
mtDNA	66	p4	(AGGT)3	12	194532	194543
mtDNA	67	p2	(AG)5	10	194633	194642
mtDNA	68	p4	(AAAG)3	12	200054	200065
mtDNA	69	p1	(T)10	10	201176	201185
mtDNA	70	p2	(GA)6	12	202827	202838
mtDNA	71	p1	(T)11	11	206758	206768
mtDNA	72	p2	(TC)8	16	206862	206877
mtDNA	73	p3	(AGC)4	12	210765	210776
mtDNA	74	p4	(AAAG)3	12	215739	215750
mtDNA	75	p1	(A)10	10	219414	219423
mtDNA	76	p1	(T)13	13	220953	220965
mtDNA	77	p2	(CT)5	10	222066	222075
mtDNA	78	p1	(T)12	12	225962	225973
mtDNA	79	p1	(C)11	11	228044	228054
mtDNA	80	p2	(AG)6	12	230636	230647
mtDNA	81	p4	(AAGT)4	16	233311	233326
mtDNA	82	p1	(T)11	11	233532	233542
mtDNA	83	p1	(T)10	10	234242	234251
mtDNA	84	p5	(ATAAG)3	15	234783	234797
mtDNA	85	p1	(T)10	10	235275	235284
mtDNA	86	p1	(C)11	11	241839	241849
mtDNA	87	p1	(A)11	11	241937	241947
mtDNA	88	p4	(CCCA)3	12	244745	244756
mtDNA	89	p1	(T)10	10	249633	249642
mtDNA	90	p1	(T)14	14	253908	253921
mtDNA	91	p2	(GA)5	10	254185	254194
mtDNA	92	p1	(A)12	12	254259	254270
mtDNA	93	p3	(AAT)4	12	256110	256121
mtDNA	94	p1	(T)10	10	263420	263429
mtDNA	95	p1	(T)10	10	271408	271417
mtDNA	96	p1	(T)11	11	277065	277075
mtDNA	97	p1	(T)10	10	278354	278363
mtDNA	98	p2	(CT)5	10	281014	281023
mtDNA	99	p1	(A)10	10	282042	282051
mtDNA	100	p1	(A)10	10	283038	283047
mtDNA	101	p4	(CTTG)3	12	293092	293103
mtDNA	102	p4	(CTTT)3	12	293807	293818
mtDNA	103	p1	(A)10	10	296774	296783
mtDNA	104	p4	(TTCT)4	16	300734	300749
mtDNA	105	p1	(T)10	10	308007	308016
mtDNA	106	p5	(CTAGT)3	15	310607	310621
mtDNA	107	p3	(TCT)4	12	312814	312825
mtDNA	108	p2	(CT)5	10	312869	312878
mtDNA	109	p5	(TAATA)3	15	319593	319607
mtDNA	110	p1	(T)10	10	324325	324334
mtDNA	111	p4	(CTTT)3	12	329799	329810
mtDNA	112	p4	(TTTC)3	12	334099	334110
mtDNA	113	p1	(T)10	10	335965	335974
mtDNA	114	p1	(T)11	11	338522	338532
mtDNA	115	p3	(TAT)4	12	338730	338741
mtDNA	116	p1	(T)10	10	338754	338763
mtDNA	117	p3	(GAA)4	12	339060	339071
mtDNA	118	p1	(A)10	10	343156	343165
mtDNA	119	p4	(GAAA)3	12	346533	346544
mtDNA	120	p4	(TTTA)3	12	349348	349359
mtDNA	121	p4	(TCTT)3	12	350458	350469
mtDNA	122	p4	(GCTA)3	12	353997	354008
mtDNA	123	p1	(A)11	11	356102	356112
mtDNA	124	p1	(A)11	11	359699	359709
mtDNA	125	p2	(CT)5	10	360015	360024
mtDNA	126	p4	(CACT)3	12	360203	360214
mtDNA	127	p4	(ACTT)3	12	360383	360394
mtDNA	128	p5	(CTCTT)3	15	361510	361524
mtDNA	129	p5	(TTTTC)3	15	362096	362110
mtDNA	130	p1	(T)10	10	362719	362728
mtDNA	131	p4	(GGCG)3	12	366143	366154
mtDNA	132	p2	(CT)5	10	371055	371064
mtDNA	133	p2	(CT)5	10	371277	371286
mtDNA	134	p4	(CTGG)3	12	371824	371835
mtDNA	135	p4	(AGAA)3	12	379043	379054
mtDNA	136	p4	(GCCT)3	12	379223	379234
mtDNA	137	p4	(AGAA)3	12	379790	379801
mtDNA	138	p4	(GCTT)3	12	380665	380676
mtDNA	139	p4	(TACC)3	12	390307	390318
mtDNA	140	p1	(A)11	11	391543	391553
mtDNA	141	p4	(TTCT)3	12	391585	391596
mtDNA	142	p2	(CT)5	10	398287	398296
mtDNA	143	p1	(A)10	10	398458	398467
mtDNA	144	p4	(CCTT)3	12	399773	399784
mtDNA	145	p4	(CGGC)3	12	409236	409247
mtDNA	146	p1	(T)10	10	422642	422651
mtDNA	147	p1	(T)10	10	424283	424292
mtDNA	148	p1	(T)11	11	430424	430434
mtDNA	149	p1	(T)10	10	432854	432863
mtDNA	150	p2	(GA)5	10	433360	433369
mtDNA	151	p1	(T)10	10	436442	436451
mtDNA	152	p3	(GAA)4	12	442699	442710
mtDNA	153	p1	(A)10	10	443067	443076
mtDNA	154	p2	(CA)5	10	449702	449711
mtDNA	155	p4	(ATTG)3	12	453887	453898
mtDNA	156	p4	(TTAT)3	12	455656	455667
mtDNA	157	p2	(TC)5	10	455831	455840
mtDNA	158	p4	(TTAT)3	12	462503	462514
mtDNA	159	p1	(T)11	11	468165	468175
mtDNA	160	p5	(TTAGG)3	15	472826	472840
mtDNA	161	p4	(GTGA)3	12	473165	473176
mtDNA	162	p1	(G)13	13	473226	473238
mtDNA	163	p4	(TAGG)3	12	475036	475047
mtDNA	164	p3	(CTT)4	12	477035	477046
mtDNA	165	p4	(AAGC)3	12	483301	483312
mtDNA	166	p4	(TAAG)3	12	484218	484229
mtDNA	167	p1	(T)12	12	491564	491575
mtDNA	168	p3	(AAG)4	12	491606	491617
mtDNA	169	p1	(A)10	10	501303	501312
mtDNA	170	p1	(A)10	10	501999	502008
mtDNA	171	p4	(GAAT)3	12	502501	502512
mtDNA	172	p3	(AGT)6	18	508675	508692
mtDNA	173	p1	(A)10	10	510785	510794
mtDNA	174	p3	(AGC)4	12	512024	512035
mtDNA	175	p6	(TTCTTA)3	18	518020	518037
mtDNA	176	p1	(T)11	11	523598	523608
mtDNA	177	p1	(C)10	10	525198	525207
mtDNA	178	p3	(TTC)4	12	528292	528303
mtDNA	179	p1	(A)11	11	529322	529332
mtDNA	180	p1	(A)11	11	530087	530097
mtDNA	181	p3	(GCT)4	12	536887	536898
mtDNA	182	p4	(TGCT)3	12	543079	543090
mtDNA	183	p4	(CTTT)3	12	543843	543854
mtDNA	184	p1	(A)10	10	545515	545524
mtDNA	185	p3	(CTT)4	12	548758	548769
mtDNA	186	p4	(TCTT)3	12	551308	551319
mtDNA	187	p2	(CT)5	10	557688	557697
mtDNA	188	p1	(T)10	10	559931	559940
mtDNA	189	p1	(A)10	10	562319	562328
mtDNA	190	p1	(A)10	10	567200	567209
mtDNA	191	p4	(AAGA)3	12	575698	575709
mtDNA	192	p1	(T)10	10	576495	576504
mtDNA	193	p1	(T)10	10	592191	592200
mtDNA	194	p2	(TA)5	10	592409	592418
mtDNA	195	p4	(CCTG)3	12	597897	597908
mtDNA	196	p4	(GATT)3	12	597911	597922
mtDNA	197	p4	(GCTT)3	12	600235	600246
mtDNA	198	p2	(TG)5	10	602150	602159
mtDNA	199	p1	(T)10	10	604646	604655
mtDNA	200	p2	(GA)5	10	605248	605257
mtDNA	201	p1	(T)11	11	613724	613734
mtDNA	202	p6	(TCCTTC)3	18	614607	614624
mtDNA	203	p3	(TTC)4	12	615642	615653
mtDNA	204	p4	(GCAG)3	12	617337	617348
mtDNA	205	p2	(AT)5	10	623319	623328
mtDNA	206	p4	(GAAT)3	12	625859	625870
mtDNA	207	p1	(T)10	10	625979	625988
mtDNA	208	p2	(CT)5	10	627944	627953
mtDNA	209	p4	(TTCT)3	12	628239	628250
mtDNA	210	p4	(AGAA)3	12	633603	633614
mtDNA	211	p4	(GCCT)3	12	633783	633794
mtDNA	212	p4	(AGAA)3	12	634350	634361
mtDNA	213	p4	(GCTT)3	12	635225	635236
mtDNA	214	p4	(TACC)3	12	644867	644878
mtDNA	215	p1	(A)11	11	646103	646113
mtDNA	216	p4	(TTCT)3	12	646145	646156
mtDNA	217	p2	(CT)5	10	652847	652856
mtDNA	218	p1	(A)10	10	653018	653027
mtDNA	219	p4	(CCTT)3	12	654333	654344
mtDNA	220	p4	(CGGC)3	12	663796	663807
mtDNA	221	p1	(T)10	10	677202	677211
mtDNA	222	p1	(T)10	10	678843	678852
mtDNA	223	p1	(T)11	11	684984	684994
mtDNA	224	p1	(T)10	10	687414	687423
mtDNA	225	p2	(GA)5	10	687920	687929
mtDNA	226	p1	(T)10	10	691002	691011
mtDNA	227	p3	(GAA)4	12	697259	697270
mtDNA	228	p1	(A)10	10	697627	697636
mtDNA	229	p2	(CA)5	10	704262	704271
mtDNA	230	p4	(ATTG)3	12	708447	708458
mtDNA	231	p4	(TTAT)3	12	710216	710227
mtDNA	232	p2	(TC)5	10	710391	710400
