# Supplementary material for: Assembly and comparative analysis of the first complete mitochondrial genome of Salix psammophila, a good windbreak and sand fixation shrub
Source: Front Plant Sci. 2024 Oct 2;15:1411289. doi: 10.3389/fpls.2024.1411289 (PMC11479937; doi:10.3389/fpls.2024.1411289)
Supplement: Supplementary Figure 1 — The codon preference analysis of the mitochondrial genome. Different colors of the same amino acid represent the RSCU values of different codons editing this amino acid. [file DataSheet1.zip › Table S5.xlsx]

## Sheet: Table S5
Table S5. Tandem repeat sequences in the mitochondrial genome of Salix psammophila.
Indices	Period	Copy	Consensus	Percent	Percent	Score	A	C	G	T	Entropy
	Size	Number	Size	Matches	Indels						(0-2)
967--992	13	2	13	100	0	52	15	23	15	46	1.83
41285--41313	14	2.1	14	100	0	58	31	34	0	34	1.58
217763--217810	24	2	24	87	0	69	27	22	27	22	1.99
256097--256131	13	2.8	13	86	4	54	71	0	5	22	1.07
356085--356115	15	2	15	93	6	53	70	6	16	6	1.29
422029--422086	28	2.1	28	100	0	116	36	20	13	29	1.91
458107--458145	19	2.1	19	85	9	53	71	12	15	0	1.14
484976--485004	13	2.2	13	100	0	58	20	17	6	55	1.65
490571--490609	20	2	20	85	10	53	12	25	7	53	1.65
492198--492227	15	2	15	100	0	60	66	0	13	20	1.24
505281--505308	14	2	14	100	0	56	21	14	7	57	1.61
513934--513959	12	2.2	12	100	0	52	38	26	19	15	1.91
535377--535402	13	2	13	100	0	52	53	15	0	30	1.42
583643--583671	14	2.1	14	100	0	58	27	6	0	65	1.18
592423--592455	15	2.1	16	88	5	50	51	9	3	36	1.49
609537--609575	20	2	19	85	5	51	28	10	35	25	1.89
623337--623393	28	2	28	100	0	114	57	3	10	28	1.48
676589--676646	28	2.1	28	100	0	116	36	20	13	29	1.91
712667--712705	19	2.1	19	85	9	53	71	12	15	0	1.14
