# Supplementary material for: Assembly and comparative analysis of the first complete mitochondrial genome of Salix psammophila, a good windbreak and sand fixation shrub
Source: Front Plant Sci. 2024 Oct 2;15:1411289. doi: 10.3389/fpls.2024.1411289 (PMC11479937; doi:10.3389/fpls.2024.1411289)
Supplement: Supplementary Figure 1 — The codon preference analysis of the mitochondrial genome. Different colors of the same amino acid represent the RSCU values of different codons editing this amino acid. [file DataSheet1.zip › Table S6.xlsx]

## Sheet: Table S6
Table S6. Dispersed repeat sequences in the mitochondrial genome of Salix psammophila.
The repeat length of the first part	The starting site of the first part	Matching direction	The repeat length of the second part	The starting site of the second part	Interval distance of repeats	E-value
30	206829	R	30	206829	-2	0.000489
260	472369	P	260	556557	-3	3.28e-138
244	472385	P	244	556557	-1	1.32e-133
159	29064	P	159	617849	0	2.7e-85
129	218937	P	129	425053	-1	1.2e-64
129	218937	P	129	679613	-1	1.2e-64
124	288870	P	124	392253	-2	2.19e-59
124	288870	P	124	646813	-2	2.19e-59
109	400357	P	109	416865	0	3.42e-55
109	400357	P	109	671425	0	3.42e-55
109	416865	P	109	654917	0	3.42e-55
109	654917	P	109	671425	0	3.42e-55
98	167532	P	98	625890	0	1.43e-48
99	165506	P	99	316965	-1	1.06e-46
88	245227	P	88	298632	-3	4.45e-36
77	288992	P	77	392177	0	6.31e-36
77	288992	P	77	646737	0	6.31e-36
76	245239	P	76	298632	0	2.52e-35
68	171399	P	68	453156	0	1.65e-30
68	171399	P	68	707716	0	1.65e-30
63	539714	P	63	565454	0	1.69e-27
64	128149	P	64	290299	-1	8.13e-26
60	523407	P	60	539642	0	1.08e-25
57	472572	P	57	556557	0	6.93e-24
60	291245	P	60	602241	-1	1.95e-23
58	288936	P	58	392253	-1	3.02e-22
58	288936	P	58	646813	-1	3.02e-22
61	91429	P	61	313088	-2	4.46e-22
64	281240	P	64	336820	-3	4.76e-22
53	128160	P	53	290299	0	1.78e-21
62	199663	P	62	555960	-3	6.91e-21
50	76943	P	50	391290	0	1.14e-19
50	76943	P	50	645850	0	1.14e-19
51	264010	P	51	566856	-1	4.35e-18
50	191222	P	50	353334	-1	1.7e-17
46	102860	P	46	224562	0	2.91e-17
54	64707	P	54	382266	-3	2.97e-16
54	64707	P	54	636826	-3	2.97e-16
50	483286	P	50	543055	-2	1.25e-15
42	264019	P	42	566856	0	7.44e-15
41	263946	P	41	296408	0	2.98e-14
41	301522	P	41	445532	0	2.98e-14
41	301522	P	41	700092	0	2.98e-14
50	418371	P	50	487000	-3	6.01e-14
50	487000	P	50	672931	-3	6.01e-14
40	199685	P	40	555960	0	1.19e-13
40	346958	P	40	433888	0	1.19e-13
40	346958	P	40	688448	0	1.19e-13
39	34281	P	39	238951	0	4.76e-13
42	319673	P	42	412055	-1	9.38e-13
42	319673	P	42	666615	-1	9.38e-13
45	112134	P	45	462045	-2	1.04e-12
46	35467	P	46	433146	-3	1.19e-11
46	35467	P	46	687706	-3	1.19e-11
40	64721	P	40	382266	-1	1.43e-11
40	64721	P	40	636826	-1	1.43e-11
40	149308	P	40	352124	-1	1.43e-11
36	191236	P	36	353334	0	3.05e-11
45	345418	P	45	540166	-3	4.46e-11
39	147875	P	39	414565	-1	5.57e-11
39	147875	P	39	669125	-1	5.57e-11
35	89793	P	35	120336	0	1.22e-10
35	345025	P	35	500070	0	1.22e-10
44	281271	P	44	336809	-3	1.66e-10
34	263332	P	34	263332	0	4.88e-10
34	597995	P	34	597995	0	4.88e-10
37	9488	P	37	135284	-1	8.46e-10
37	418384	P	37	487000	-1	8.46e-10
33	56927	P	33	153508	0	1.95e-09
33	324669	P	33	386398	0	1.95e-09
33	324669	P	33	640958	0	1.95e-09
39	145500	P	39	574580	-2	3.18e-09
39	219231	P	39	347531	-2	3.18e-09
36	37950	P	36	326947	-1	3.29e-09
36	374735	P	36	416829	-1	3.29e-09
36	374735	P	36	671389	-1	3.29e-09
32	149316	P	32	352124	0	7.81e-09
32	484234	P	32	522252	0	7.81e-09
38	112239	P	38	461634	-2	1.21e-08
35	176824	P	35	500070	-1	1.28e-08
31	444634	P	31	577517	0	3.12e-08
31	577517	P	31	699194	0	3.12e-08
34	285348	P	34	535180	-1	4.98e-08
39	432828	P	39	566856	-3	1.18e-07
39	566856	P	39	687388	-3	1.18e-07
30	110982	P	30	615198	0	1.25e-07
36	269679	P	36	439287	-2	1.73e-07
36	269679	P	36	693847	-2	1.73e-07
38	76527	P	38	193326	-3	4.34e-07
35	265470	P	35	482392	-2	6.53e-07
35	287648	P	35	489388	-2	6.53e-07
37	196517	P	37	325439	-3	1.6e-06
31	4867	P	31	547680	-1	2.9e-06
31	178229	P	31	352777	-1	2.9e-06
36	352373	P	36	455718	-3	5.88e-06
36	352373	P	36	710278	-3	5.88e-06
33	153394	P	33	212176	-2	9.27e-06
30	14723	P	30	151922	-1	1.12e-05
30	347463	P	30	493508	-1	1.12e-05
35	179690	P	35	337614	-3	2.16e-05
35	425391	P	35	605013	-3	2.16e-05
35	605013	P	35	679951	-3	2.16e-05
32	311312	P	32	601284	-2	3.48e-05
34	32669	P	34	600243	-3	7.88e-05
31	157153	P	31	260096	-2	0.000131
31	377096	P	31	509439	-2	0.000131
31	493510	P	31	545113	-2	0.000131
31	509439	P	31	631656	-2	0.000131
33	83093	P	33	628281	-3	0.000287
33	89618	P	33	120432	-3	0.000287
33	145686	P	33	527139	-3	0.000287
33	166087	P	33	297611	-3	0.000287
33	364493	P	33	458741	-3	0.000287
33	364493	P	33	713301	-3	0.000287
30	52821	P	30	543059	-2	0.000489
30	84390	P	30	448517	-2	0.000489
30	84390	P	30	703077	-2	0.000489
30	149272	P	30	352170	-2	0.000489
30	177655	P	30	527896	-2	0.000489
30	195081	P	30	202262	-2	0.000489
30	195081	P	30	345130	-2	0.000489
30	195081	P	30	536290	-2	0.000489
30	219038	P	30	425051	-2	0.000489
30	219038	P	30	679611	-2	0.000489
30	222871	P	30	255153	-2	0.000489
30	269480	P	30	627696	-2	0.000489
30	281622	P	30	387499	-2	0.000489
30	281622	P	30	642059	-2	0.000489
30	317100	P	30	412074	-2	0.000489
30	317100	P	30	666634	-2	0.000489
30	330454	P	30	383822	-2	0.000489
30	330454	P	30	638382	-2	0.000489
30	437754	P	30	579881	-2	0.000489
30	566865	P	30	687388	-2	0.000489
30	579881	P	30	692314	-2	0.000489
32	4969	P	32	547572	-3	0.00105
32	178002	P	32	499121	-3	0.00105
32	262632	P	32	324625	-3	0.00105
32	290728	P	32	437112	-3	0.00105
32	290728	P	32	691672	-3	0.00105
32	345434	P	32	540163	-3	0.00105
31	112250	P	31	461630	-3	0.00379
31	145488	P	31	552856	-3	0.00379
31	195079	P	31	307306	-3	0.00379
31	230534	P	31	293972	-3	0.00379
31	325919	P	31	584250	-3	0.00379
31	345376	P	31	540212	-3	0.00379
31	377486	P	31	424330	-3	0.00379
31	377486	P	31	678890	-3	0.00379
31	424330	P	31	632046	-3	0.00379
31	425399	P	31	605009	-3	0.00379
31	483744	P	31	565391	-3	0.00379
31	546677	P	31	548273	-3	0.00379
31	632046	P	31	678890	-3	0.00379
30	9323	P	30	249180	-3	0.0137
30	23015	P	30	453881	-3	0.0137
30	23015	P	30	708441	-3	0.0137
30	137388	P	30	151344	-3	0.0137
30	166079	P	30	536211	-3	0.0137
30	188362	P	30	484777	-3	0.0137
30	281286	P	30	336808	-3	0.0137
30	288968	P	30	392249	-3	0.0137
30	288968	P	30	646809	-3	0.0137
30	293018	P	30	328349	-3	0.0137
30	295252	P	30	317021	-3	0.0137
30	323044	P	30	381780	-3	0.0137
30	323044	P	30	636340	-3	0.0137
30	358796	P	30	443504	-3	0.0137
30	358796	P	30	698064	-3	0.0137
30	395127	P	30	402760	-3	0.0137
30	395127	P	30	657320	-3	0.0137
30	402760	P	30	649687	-3	0.0137
30	414431	P	30	600491	-3	0.0137
30	414439	P	30	420747	-3	0.0137
30	414439	P	30	675307	-3	0.0137
30	420748	P	30	668998	-3	0.0137
30	425147	P	30	521581	-3	0.0137
30	521581	P	30	679707	-3	0.0137
30	600493	P	30	668989	-3	0.0137
30	649687	P	30	657320	-3	0.0137
30	668999	P	30	675307	-3	0.0137
86068	374927	F	86068	629487	0	0
227	158468	F	227	254258	0	3.1e-126
199	192387	F	199	601875	0	2.23e-109
181	52990	F	181	170677	-3	4.02e-91
176	178331	F	176	574618	-2	2.18e-90
158	53013	F	158	170700	0	1.08e-84
117	178390	F	117	574677	-1	1.83e-57
96	146319	F	96	461825	-3	8.85e-41
83	216137	F	83	297729	0	1.54e-39
86	108354	F	86	603745	-2	7.91e-37
86	146329	F	86	461835	-2	7.91e-37
86	176819	F	86	345020	-2	7.91e-37
77	347178	F	77	361055	0	6.31e-36
79	202256	F	79	536284	-1	9.34e-35
72	17189	F	72	263820	0	6.46e-33
79	56449	F	79	481396	-2	1.09e-32
79	57064	F	79	139806	-3	8.42e-31
71	229297	F	71	436589	-1	5.5e-30
71	229297	F	71	691149	-1	5.5e-30
66	108434	F	66	603826	0	2.64e-29
72	267787	F	72	414453	-2	1.49e-28
72	267787	F	72	669013	-2	1.49e-28
64	158415	F	64	254206	0	4.23e-28
67	55218	F	67	124248	-1	1.33e-27
59	165646	F	59	340367	0	4.33e-25
57	92392	F	57	487734	0	6.93e-24
56	178451	F	56	574738	0	2.77e-23
63	200890	F	63	334212	-2	2.98e-23
54	117023	F	54	161365	0	4.44e-22
54	253312	F	54	487693	0	4.44e-22
53	176852	F	53	345053	0	1.78e-21
55	200898	F	55	334220	-1	1.83e-20
61	164920	F	61	411463	-3	2.63e-20
61	164920	F	61	666023	-3	2.63e-20
54	33400	F	54	148060	-1	7.19e-20
54	151366	F	54	362100	-1	7.19e-20
56	140291	F	56	419062	-2	3.84e-19
56	140291	F	56	673622	-2	3.84e-19
49	355422	F	49	623820	0	4.54e-19
52	65796	F	52	354008	-1	1.11e-18
58	57095	F	58	139837	-3	1.44e-18
56	264026	F	56	432832	-3	2.08e-17
56	264026	F	56	687392	-3	2.08e-17
53	81056	F	53	146383	-2	2.2e-17
45	224663	F	45	263217	0	1.16e-16
47	17161	F	47	532896	-1	1.03e-15
50	57103	F	50	139845	-2	1.25e-15
43	46473	F	43	112796	0	1.86e-15
43	164938	F	43	411481	0	1.86e-15
43	164938	F	43	666041	0	1.86e-15
46	140301	F	46	419072	-1	4.01e-15
46	140301	F	46	673632	-1	4.01e-15
42	200911	F	42	334233	0	7.44e-15
45	381895	F	45	627871	-1	1.57e-14
45	627871	F	45	636455	-1	1.57e-14
41	210946	F	41	502600	0	2.98e-14
47	58006	F	47	291035	-2	7.07e-14
47	432950	F	47	483352	-2	7.07e-14
47	483352	F	47	687510	-2	7.07e-14
43	267816	F	43	414482	-1	2.4e-13
43	267816	F	43	669042	-1	2.4e-13
39	390933	F	39	446357	0	4.76e-13
39	390933	F	39	700917	0	4.76e-13
39	446357	F	39	645493	0	4.76e-13
39	645493	F	39	700917	0	4.76e-13
45	559823	F	45	593976	-2	1.04e-12
41	29956	F	41	402593	-1	3.66e-12
41	29956	F	41	657153	-1	3.66e-12
37	4258	F	37	389803	0	7.62e-12
37	4258	F	37	644363	0	7.62e-12
37	56491	F	37	481438	0	7.62e-12
36	65812	F	36	354024	0	3.05e-11
36	157158	F	36	268849	0	3.05e-11
45	267866	F	45	480662	-3	4.46e-11
39	57114	F	39	139856	-1	5.57e-11
35	39134	F	35	563948	0	1.22e-10
35	296895	F	35	316468	0	1.22e-10
44	289537	F	44	445156	-3	1.66e-10
44	289537	F	44	699716	-3	1.66e-10
34	195119	F	34	206912	0	4.88e-10
40	307295	F	40	345120	-2	8.36e-10
33	105566	F	33	230742	0	1.95e-09
33	229335	F	33	436627	0	1.95e-09
33	229335	F	33	691187	0	1.95e-09
32	81056	F	32	461889	0	7.81e-09
32	124179	F	32	137733	0	7.81e-09
31	187897	F	31	524425	0	3.12e-08
31	418514	F	31	495150	0	3.12e-08
31	495150	F	31	673074	0	3.12e-08
40	139139	F	40	176743	-3	3.18e-08
40	264053	F	40	432859	-3	3.18e-08
40	264053	F	40	687419	-3	3.18e-08
37	267874	F	37	480670	-2	4.57e-08
39	345123	F	39	627770	-3	1.18e-07
30	17148	F	30	263779	0	1.25e-07
30	203397	F	30	203432	0	1.25e-07
30	381910	F	30	627886	0	1.25e-07
30	422028	F	30	422056	0	1.25e-07
30	422028	F	30	676616	0	1.25e-07
30	422056	F	30	676588	0	1.25e-07
30	627886	F	30	636470	0	1.25e-07
30	676588	F	30	676616	0	1.25e-07
36	84318	F	36	263995	-2	1.73e-07
36	139092	F	36	313576	-2	1.73e-07
38	289547	F	38	445166	-3	4.34e-07
38	289547	F	38	699726	-3	4.34e-07
35	192337	F	35	601804	-2	6.53e-07
32	89113	F	32	314532	-1	7.49e-07
32	307303	F	32	345128	-1	7.49e-07
31	623334	F	31	623362	-1	2.9e-06
33	297323	F	33	305494	-2	9.27e-06
30	22343	F	30	451930	-1	1.12e-05
30	22343	F	30	706490	-1	1.12e-05
30	442224	F	30	483347	-1	1.12e-05
30	483347	F	30	696784	-1	1.12e-05
35	40153	F	35	565154	-3	2.16e-05
32	70259	F	32	387323	-2	3.48e-05
32	70259	F	32	641883	-2	3.48e-05
32	346998	F	32	382833	-2	3.48e-05
32	346998	F	32	637393	-2	3.48e-05
32	405092	F	32	559211	-2	3.48e-05
32	559211	F	32	659652	-2	3.48e-05
34	267880	F	34	313606	-3	7.88e-05
31	39966	F	31	604584	-2	0.000131
31	89317	F	31	565555	-2	0.000131
31	149969	F	31	538402	-2	0.000131
31	312321	F	31	402285	-2	0.000131
31	312321	F	31	656845	-2	0.000131
31	347038	F	31	354878	-2	0.000131
33	44681	F	33	434706	-3	0.000287
33	44681	F	33	689266	-3	0.000287
33	81756	F	33	579158	-3	0.000287
33	145962	F	33	200494	-3	0.000287
30	1423	F	30	166379	-2	0.000489
30	4640	F	30	444622	-2	0.000489
30	4640	F	30	699182	-2	0.000489
30	63562	F	30	176798	-2	0.000489
30	140855	F	30	592077	-2	0.000489
30	173012	F	30	603027	-2	0.000489
30	202263	F	30	345131	-2	0.000489
30	235130	F	30	346047	-2	0.000489
30	316111	F	30	452547	-2	0.000489
30	316111	F	30	707107	-2	0.000489
30	317100	F	30	319666	-2	0.000489
30	345131	F	30	536291	-2	0.000489
30	416421	F	30	444367	-2	0.000489
30	416421	F	30	698927	-2	0.000489
30	444367	F	30	670981	-2	0.000489
30	484157	F	30	536239	-2	0.000489
30	547610	F	30	563122	-2	0.000489
30	559839	F	30	593992	-2	0.000489
30	670981	F	30	698927	-2	0.000489
32	306616	F	32	306820	-3	0.00105
31	40352	F	31	548278	-3	0.00379
31	57177	F	31	139910	-3	0.00379
31	92629	F	31	373905	-3	0.00379
31	99512	F	31	265399	-3	0.00379
31	116958	F	31	574169	-3	0.00379
31	134980	F	31	480655	-3	0.00379
31	141772	F	31	319381	-3	0.00379
31	251405	F	31	403572	-3	0.00379
31	251405	F	31	658132	-3	0.00379
31	345136	F	31	627783	-3	0.00379
31	404708	F	31	521567	-3	0.00379
31	521567	F	31	659268	-3	0.00379
30	31759	F	30	360651	-3	0.0137
30	102953	F	30	218116	-3	0.0137
30	165519	F	30	295252	-3	0.0137
30	202349	F	30	536349	-3	0.0137
30	218942	F	30	521581	-3	0.0137
30	267701	F	30	344972	-3	0.0137
30	314906	F	30	577077	-3	0.0137
30	339457	F	30	458588	-3	0.0137
30	339457	F	30	713148	-3	0.0137
30	346369	F	30	354932	-3	0.0137
30	347463	F	30	545116	-3	0.0137
30	411468	F	30	564593	-3	0.0137
30	536955	F	30	588568	-3	0.0137
30	564593	F	30	666028	-3	0.0137
30	28694	C	30	417293	-2	0.000489
30	28694	C	30	671853	-2	0.000489
