# Supplementary material for: Assembly and comparative analysis of the first complete mitochondrial genome of Salix psammophila, a good windbreak and sand fixation shrub
Source: Front Plant Sci. 2024 Oct 2;15:1411289. doi: 10.3389/fpls.2024.1411289 (PMC11479937; doi:10.3389/fpls.2024.1411289)
Supplement: Supplementary Figure 1 — The codon preference analysis of the mitochondrial genome. Different colors of the same amino acid represent the RSCU values of different codons editing this amino acid. [file DataSheet1.zip › Table S7.xlsx]

## Sheet: Table S7
Table S7. The homologous DNA fragment in the Salix psammophila mitochondrial genome.
Number	Mitochondrial genome	% Identity	Alignment Length	Mismatches	Gap Openings	Alignment start (chloroplast genome)	Alignment end (chloroplast genome)	Alignment start (mitochondrial genome)	Alignment end (mitochondrial genome)	E-value	Bit Score	MTPT annotation
MTPT1	mtDNA	98.684	532	1	1	148517	149048	382842	382317	0	939	partial ycf2
	mtDNA	98.684	532	1	1	91034	91565	382317	382842	0	939	partial ycf2
MTPT2	mtDNA	98.684	532	1	1	148517	149048	637402	636877	0	939	partial ycf2
	mtDNA	98.684	532	1	1	91034	91565	636877	637402	0	939	partial ycf2
MTPT3	mtDNA	98.684	76	1	0	29715	29790	438528	438453	1.35e-30	135	complete trnD-GUC
MTPT4	mtDNA	98.684	76	1	0	29715	29790	693088	693013	1.35e-30	135	complete trnD-GUC
MTPT5	mtDNA	97.512	1246	19	3	32015	33260	416688	415455	0	2119	partial psbD
MTPT6	mtDNA	97.512	1246	19	3	32015	33260	671248	670015	0	2119	partial psbD
MTPT7	mtDNA	97.143	35	1	0	75961	75995	611801	611835	8.33e-08	60.2	partial petB
MTPT8	mtDNA	96.97	33	1	0	31939	31971	416767	416799	1.08e-06	56.5	IGS(trnT-GGU-psbD )
MTPT9	mtDNA	96.97	33	1	0	31939	31971	671327	671359	1.08e-06	56.5	IGS(trnT-GGU-psbD )
MTPT10	mtDNA	96.341	82	2	1	130236	130316	41641	41560	4.84e-30	134	complete trnN-GUU
	mtDNA	96.341	82	2	1	109766	109846	41560	41641	4.84e-30	134	complete trnN-GUU
MTPT11	mtDNA	96.104	77	3	0	38963	39039	66554	66630	8.1e-28	126	partial psaB
MTPT12	mtDNA	95.798	357	5	1	139959	140305	252228	251872	1.12e-160	568	IGS(trnV-GAC-rps12 )
	mtDNA	95.798	357	5	1	99777	100123	251872	252228	1.12e-160	568	IGS(rps12 -trnV-GAC)
MTPT13	mtDNA	95.461	683	8	6	72414	73096	398459	399118	0	1068	partial psbB
MTPT14	mtDNA	95.461	683	8	6	72414	73096	653019	653678	0	1068	partial psbB
MTPT15	mtDNA	95.082	122	2	1	71128	71245	529275	529396	1.02e-46	189	partial clpP
MTPT16	mtDNA	94.572	2579	38	27	51250	53801	335955	338458	0	3893	complete trnV-UAC;complete trnM-CAU;complete atpE ;partial atpB
MTPT17	mtDNA	93.714	525	12	4	39265	39789	66624	67127	0	767	partial psaA
MTPT18	mtDNA	93.521	710	18	7	71321	72028	529412	530095	0	1031	partial clpP
MTPT19	mtDNA	93.258	623	15	11	648	1270	425183	425778	0	893	partial psbA
MTPT20	mtDNA	93.258	623	15	11	648	1270	679743	680338	0	893	partial psbA
MTPT21	mtDNA	93.023	86	6	0	66044	66129	226464	226379	8.1e-28	126	complete trnW-CCA
MTPT22	mtDNA	92.76	884	29	10	33925	34807	415454	414605	0	1245	partial psbC
MTPT23	mtDNA	92.76	884	29	10	33925	34807	670014	669165	0	1245	partial psbC
MTPT24	mtDNA	92.724	591	12	14	69656	70241	162255	161691	0	824	partial rps12; partial clpP
MTPT25	mtDNA	92.405	79	6	0	52112	52190	281315	281237	6.3e-24	113	complete trnM-CAU
MTPT26	mtDNA	91.623	382	11	7	69101	69477	162629	162264	6.88e-143	508	IGS(rpl20 -rps12 )
MTPT27	mtDNA	91.458	480	11	6	22264	22737	151365	150910	3.91e-180	632	partial rpoB
MTPT28	mtDNA	89.299	271	5	2	100121	100391	541845	541599	1.24e-85	318	IGS(rps12 -trnV-GAC)
	mtDNA	89.299	271	5	2	139691	139961	541599	541845	1.24e-85	318	IGS(trnV-GAC-rps12 )
MTPT29	mtDNA	89.041	146	11	3	44585	44730	443394	443534	7.93e-43	176	complete trnS-GGA
MTPT30	mtDNA	89.041	146	11	3	44585	44730	697954	698094	7.93e-43	176	complete trnS-GGA
MTPT31	mtDNA	86.869	99	9	1	4130	4228	234396	234302	2.93e-22	108	partial trnK-UUU
MTPT32	mtDNA	86.111	360	12	14	54434	54792	338440	338762	3.41e-96	353	IGS(atpB -rbcL )
MTPT33	mtDNA	82.407	216	8	11	30277	30485	119892	120084	2.22e-38	161	partial trnY-GUA;partial trnE-UUC
MTPT34	mtDNA	81.683	202	27	4	58101	58300	320761	320954	7.98e-38	159	partial accD
MTPT35	mtDNA	80.882	204	23	10	66328	66529	226286	226097	6.22e-34	147	complete trnP-UGG
MTPT36	mtDNA	79.121	91	12	7	6363	6450	443533	443447	1.08e-06	56.5	partial trnS-GCU
MTPT37	mtDNA	79.121	91	12	7	6363	6450	698093	698007	1.08e-06	56.5	partial trnS-GCU
MTPT38	mtDNA	76.275	451	99	8	8705	9151	319318	318872	4.64e-60	233	partial atpA
