# Supplementary material for: Assembly and comparative analysis of the first complete mitochondrial genome of Salix psammophila, a good windbreak and sand fixation shrub
Source: Front Plant Sci. 2024 Oct 2;15:1411289. doi: 10.3389/fpls.2024.1411289 (PMC11479937; doi:10.3389/fpls.2024.1411289)
Supplement: Supplementary Figure 1 — The codon preference analysis of the mitochondrial genome. Different colors of the same amino acid represent the RSCU values of different codons editing this amino acid. [file DataSheet1.zip › Table S8.xlsx]

## Sheet: Table S8
Table S8. The RNA editing events of 33 unique PCGs in Salix psammophila mitochondria.
gene	Base position	Amino position	Codon change	Amino change	Left motifs	Edited site	Right motifs	Probability
atp1	1415	472	ACA->AUA	Thr->Ile	TCAATATGAAAGAATCATTA	C	AAATAGTATCAAACCAGAAT	0.936
atp4	250	84	CUG->UUG	Leu->Leu	ATCCTAACGAAGTAGTTCTT	C	TGGAATCCAATGAACAACAA	0.956
atp4	416	139	ACU->AUU	Thr->Ile	AGCAACACTTCTAAATGCCA	C	TTCTTCCCGTCGCATCCGTC	0.986
atp6	37	13	CCA->UCA	Pro->Ser	TGTATTTCTCATTCACAAAT	C	CATCTTTCTTTATGTTGCTA	0.984
atp6	173	58	CCG->CUG	Pro->Leu	TTATGATTTCGTGCTGAACC	C	GGTAAACGAACAAATAGGTG	0.998
atp6	223	75	CGC->UGC	Arg->Cys	GAAAACAAAAGTTTTTCCCT	C	GCATCTTGGTCACTTTTACT	0.995
atp6	248	83	UCG->UUG	Ser->Leu	CTTGGTCACTTTTACTTTTT	C	GTTATTTCGTAATCTTCAGG	0.998
atp6	256	86	CGU->UGU	Arg->Cys	CTTTTACTTTTTCGTTATTT	C	GTAATCTTCAGGGTATGATA	0.998
atp6	479	160	UCA->UUA	Ser->Leu	TTGTTTTCGCGCATTAAGCT	C	AGGAATACGTTTATTTGCTA	0.999
atp6	593	198	CCU->CUU	Pro->Leu	TTTCTATTTCATAGGAGATC	C	TGGTCCTTTATTTATAGTTC	0.999
atp6	650	217	UCA->UUA	Ser->Leu	GGAATTAGGTGTAGCTATAT	C	ACAAGCTCATGTTTCTACGA	0.998
atp6	658	220	CAU->UAU	His->Tyr	GTGTAGCTATATCACAAGCT	C	ATGTTTCTACGATCTCAATC	0.99
atp6	665	222	UCU->UUU	Ser->Phe	TATATCACAAGCTCATGTTT	C	TACGATCTCAATCTGTATTT	0.997
atp6	674	225	UCA->UUA	Ser->Leu	AGCTCATGTTTCTACGATCT	C	AATCTGTATTTACTTGAATG	1
ccmB	28	10	CAU->UAU	His->Tyr	GACTCTTTCTTGAACTATAT	C	ATAAACAGATCTTCCCCTCC	0.988
ccmB	43	15	CCC->UCC	Pro->Ser	TATATCATAAACAGATCTTC	C	CCTCCACACCAATCACGAGT	0.995
ccmB	71	24	UCA->UUA	Ser->Leu	ACCAATCACGAGTTTTTCTT	C	ATTCCTCTCGTATATCGTCG	0.986
ccmB	80	27	UCG->UUG	Ser->Leu	GAGTTTTTCTTCATTCCTCT	C	GTATATCGTCGTAACGCCCT	0.979
ccmB	87	29	AUC->AUU	Ile->Ile	TCTTCATTCCTCTCGTATAT	C	GTCGTAACGCCCTTAATGCT	0.97
ccmB	128	43	UCA->UUA	Ser->Leu	AGGTTTTGAAAAAGACTTTT	C	ATGTCATTCCCATTTAGGTC	0.998
ccmB	137	46	UCC->UUC	Ser->Phe	AAAAGACTTTTCATGTCATT	C	CCATTTAGGTCTGATTCGGA	0.998
ccmB	148	50	CUG->UUG	Leu->Leu	CATGTCATTCCCATTTAGGT	C	TGATTCGGATCCCTTCGTTG	0.927
ccmB	154	52	CGG->UGG	Arg->Trp	ATTCCCATTTAGGTCTGATT	C	GGATCCCTTCGTTGTTTCCT	0.996
ccmB	160	54	CCU->UCU	Pro->Ser	ATTTAGGTCTGATTCGGATC	C	CTTCGTTGTTTCCTTTTCCT	0.994
ccmB	164	55	UCG->UUG	Ser->Leu	AGGTCTGATTCGGATCCCTT	C	GTTGTTTCCTTTTCCTCCCG	0.956
ccmB	172	58	CCU->UCU	Pro->Ser	TTCGGATCCCTTCGTTGTTT	C	CTTTTCCTCCCGCACCTTTT	0.975
ccmB	179	60	CCU->CUU	Pro->Leu	CCCTTCGTTGTTTCCTTTTC	C	TCCCGCACCTTTTTTTCGAA	0.991
ccmB	181	61	CCC->UCC	Pro->Ser	CTTCGTTGTTTCCTTTTCCT	C	CCGCACCTTTTTTTCGAAAT	0.993
ccmB	286	96	CGG->UGG	Arg->Trp	TTCTACAATTGGTAGGTCAC	C	GGGTTATTCAAATAAGTTGT	0.999
ccmB	313	105	CGU->UGU	Arg->Cys	TTCAAATAAGTTGTGTTTTC	C	GTGGTTTTCCCATGTTACAA	0.998
ccmB	374	125	UCA->UUA	Ser->Leu	AATGGATTGGTTAAACATTT	C	ATTAGGGAGCCTGGTTTTGA	0.995
ccmB	418	140	CGU->UGU	Arg->Cys	TTATGTGTGGTATTCATTCT	C	GTTCGGCTCTTGGAATCACA	0.992
ccmB	422	141	UCG->UUG	Ser->Leu	GTGTGGTATTCATTCTCGTT	C	GGCTCTTGGAATCACATCCA	0.996
ccmB	461	154	UCG->UUG	Ser->Leu	CAGTAGTGGTTGGAACAGCT	C	GCAAAATCCAACCACTTCAC	0.986
ccmB	469	157	CCA->UUA	Pro->Leu	GTTGGAACAGCTCGCAAAAT	C	CAACCACTTCACCTACTTTA	0.998
ccmB	470	157	CCA->UUA	Pro->Leu	TTGGAACAGCTCGCAAAATC	C	AACCACTTCACCTACTTTAT	0.998
ccmB	479	160	UCA->UUA	Ser->Leu	CTCGCAAAATCCAACCACTT	C	ACCTACTTTATTGCCCCCAA	0.993
ccmB	497	166	CCA->CUA	Pro->Leu	TTCACCTACTTTATTGCCCC	C	AACGCTTTCTCGTACCTCTA	0.995
ccmB	506	169	UCU->UUU	Ser->Phe	TTTATTGCCCCCAACGCTTT	C	TCGTACCTCTATTGAAACAG	0.978
ccmB	508	170	CGU->UGU	Arg->Cys	TATTGCCCCCAACGCTTTCT	C	GTACCTCTATTGAAACAGAA	0.953
ccmB	545	182	UCA->UUA	Ser->Leu	AGAATTGTTTCATGTTCTTT	C	ATCGATTGGTTATTTCTCTC	0.988
ccmB	548	183	UCG->UUG	Ser->Leu	ATTGTTTCATGTTCTTTCAT	C	GATTGGTTATTTCTCTCCGT	0.949
ccmB	563	188	UCU->UUU	Ser->Phe	TTCATCGATTGGTTATTTCT	C	TCCGTTCGTATCTCTTTTTC	0.965
ccmB	566	189	CCG->CUG	Pro->Leu	ATCGATTGGTTATTTCTCTC	C	GTTCGTATCTCTTTTTCCAA	0.998
ccmB	590	197	UCG->UUG	Ser->Leu	CGTATCTCTTTTTCCAATTT	C	GGTCTCGATTAGTTTACAAG	0.999
ccmC	5	2	UCC->UUC	Ser->Phe	AGGACCAAATTCTCACATGT	C	CATTTCGTTATTACAACCTT	0.995
ccmC	76	26	CGG->UGG	Arg->Trp	CGCAAATTCTTATTGGATCT	C	GGTTGTTCTTAACAGCGATG	0.999
ccmC	103	35	CAU->UAU	His->Tyr	TCTTAACAGCGATGGCTATT	C	ATTTAAGTCTTCGGGTAGCA	0.999
ccmC	115	39	CGG->UGG	Arg->Trp	TGGCTATTCATTTAAGTCTT	C	GGGTAGCACCACTAGATCTT	0.991
ccmC	133	45	CUU->UUU	Leu->Phe	TTCGGGTAGCACCACTAGAT	C	TTCAACAAGGTGGAAATTCT	0.987
ccmC	161	54	CCG->CUG	Pro->Leu	AGGTGGAAATTCTCGTATTC	C	GTATGTACATGTTCCTGCGG	1
ccmC	179	60	GCG->GUG	Ala->Val	TCCGTATGTACATGTTCCTG	C	GGCTCGGATGAGTATTCTTG	0.999
ccmC	184	62	CGG->UGG	Arg->Trp	ATGTACATGTTCCTGCGGCT	C	GGATGAGTATTCTTGTTTAT	0.994
ccmC	281	94	ACA->AUA	Thr->Ile	TCGCTCTTCCGGAACCGGTA	C	AGAAATGGGTGCTTTTTTTA	0.986
ccmC	331	111	CGG->UGG	Arg->Trp	CCTTAGTTACTGGAGGGTTT	C	GGGGAAGACCTATGTGGGGC	0.995
ccmC	395	132	UCG->UUG	Ser->Leu	TTTAACCTCTGTATTCATCT	C	GTTCTTTATTTACCTGGGTG	0.998
ccmC	399	133	UUC->UUU	Phe->Phe	ACCTCTGTATTCATCTCGTT	C	TTTATTTACCTGGGTGCACT	0.986
ccmC	421	141	CGU->UGU	Arg->Cys	TTATTTACCTGGGTGCACTG	C	GTTTTCAAAAGCTTTCTGTC	0.999
ccmC	446	149	CCG->CUG	Pro->Leu	TCAAAAGCTTTCTGTCGAAC	C	GGCTTCTATTTCAATCTGTG	0.993
ccmC	458	153	UCA->UUA	Ser->Leu	TGTCGAACCGGCTTCTATTT	C	AATCTGTGCTGGACCGATCG	0.973
ccmC	467	156	GCU->GUU	Ala->Val	GGCTTCTATTTCAATCTGTG	C	TGGACCGATCGATATACCAA	0.99
ccmC	473	158	CCG->CUG	Pro->Leu	TATTTCAATCTGTGCTGGAC	C	GATCGATATACCAATAATAA	0.998
ccmC	497	166	UCU->UUU	Ser->Phe	CGATATACCAATAATAAAGT	C	TTCAGTCAACTGGTGGAATA	0.999
ccmC	521	174	UCG->UUG	Ser->Leu	AGTCAACTGGTGGAATACAT	C	GCATCAACCTGGGAGCATTA	0.999
ccmC	548	183	UCU->UUU	Ser->Phe	ACCTGGGAGCATTAGCCGAT	C	TGGTACATCAATACATGTTC	0.994
ccmC	568	190	CCU->UCU	Pro->Ser	CTGGTACATCAATACATGTT	C	CTATGCCCATTCCAATCTTG	0.999
ccmC	575	192	CCC->CUC	Pro->Leu	ATCAATACATGTTCCTATGC	C	CATTCCAATCTTGTCTAACT	0.998
ccmC	605	202	UCC->UUC	Ser->Phe	CTTGTCTAACTTTGCTAACT	C	CCCCCTCTCAACCCGTATCT	1
ccmC	608	203	CCC->CUC	Pro->Leu	GTCTAACTTTGCTAACTCCC	C	CCTCTCAACCCGTATCTTCT	0.998
ccmC	614	205	UCA->UUA	Ser->Leu	CTTTGCTAACTCCCCCCTCT	C	AACCCGTATCTTCTTTGTTC	0.972
ccmC	619	207	CGU->UGU	Arg->Cys	CTAACTCCCCCCTCTCAACC	C	GTATCTTCTTTGTTCTGGAA	0.912
ccmC	650	217	CCU->CUU	Pro->Leu	TGTTCTGGAAACACGTCTTC	C	TATTCCATCTTTTCTCGAAT	0.997
ccmC	656	219	CCA->CUA	Pro->Leu	GGAAACACGTCTTCCTATTC	C	ATCTTTTCTCGAATCTCCTT	0.995
ccmC	673	225	CCU->UCU	Pro->Ser	TTCCATCTTTTCTCGAATCT	C	CTTTAACGGAAGAAATAGAA	0.998
ccmFC	38	13	UCC->UUC	Ser->Phe	CTTTTTCTTTTTCATTACTT	C	CATGGTCGTGCCTCGTGGCA	0.998
ccmFC	50	17	CCU->CUU	Pro->Leu	CATTACTTCCATGGTCGTGC	C	TCGTGGCACGGCAGCACCCG	1
ccmFC	52	18	CGU->UGU	Arg->Cys	TTACTTCCATGGTCGTGCCT	C	GTGGCACGGCAGCACCCGTA	0.984
ccmFC	103	35	CCC->UCC	Pro->Ser	GGTTTTTCAGTAGAGATGTT	C	CCATAGGTGCCCCTTCTTCC	0.953
ccmFC	122	41	UCC->UUC	Ser->Phe	TCCCATAGGTGCCCCTTCTT	C	CAATGGTACTATAATTCCTA	1
ccmFC	146	49	CCU->CUU	Pro->Leu	TGGTACTATAATTCCTATTC	C	TATCTCTTTATTCCCTCTTT	0.997
ccmFC	310	104	CGU->UGU	Arg->Cys	GAGCTAGAAACGCCTTATTT	C	GTTTCGTTCCCGTTCTTCAT	0.996
ccmFC	334	112	CUU->UUU	Leu->Phe	TCGTTCCCGTTCTTCATTTC	C	TTCTTCTCGAATCCAAGGGG	0.938
ccmFC	406	136	CGU->UGU	Arg->Cys	TGCTCTGTTTACTATTCTTT	C	GTACTTTCTTCTCTTTACCA	0.998
ccmFC	878	293	UCU->UUU	Ser->Phe	TCATTTACATGGACCCACTT	C	TCATTCCATTTGTGGGAATT	0.997
ccmFC	1160	387	UCG->UUG	Ser->Leu	ATTTACGGATCTATATGCTT	C	GATTGGAACTGGAAGTTCCA	0.999
ccmFC	1234	412	CGG->UGG	Arg->Trp	TGCCTTTTATTTTTTTTATT	C	GGATAGGATTTATGTTGGCT	0.982
ccmFC	1268	423	UCG->UUG	Ser->Leu	GTTGGCTTCGTTAGGGGGCT	C	GCGTAGTTTGTTACGTCAGC	0.982
ccmFC	1315	439	CGA->UGA	Arg->End	AGGATAAGTTGCGTTGGTAT	C	GAGAAAGTTCCGTGGAGTTC	0.984
ccmFN	38	13	CCG->CUG	Pro->Leu	GTTTCATTATTCGTTATTTC	C	GGGTCCTTTCGTTGCATTCA	0.992
ccmFN	98	33	CCC->CUC	Pro->Leu	ACCAGCGTTTGGTGCAGCAC	C	CGCATTTTGGTGTATTCTTC	0.999
ccmFN	137	46	UCG->UUG	Ser->Leu	TCTTTCTTTCCTTGGTCTTT	C	GTTCCGTCATATTCCTAATA	0.981
ccmFN	142	48	CGU->UGU	Arg->Cys	CTTTCCTTGGTCTTTCGTTC	C	GTCATATTCCTAATAACTTA	0.987
ccmFN	151	51	CCU->UCU	Pro->Ser	GTCTTTCGTTCCGTCATATT	C	CTAATAACTTATCCAATTAC	0.99
ccmFN	248	83	UCA->UUA	Ser->Leu	TCATGAGGGTAGTATTTTAT	C	ATGGTGTCGGATCCCAAGTT	0.999
ccmFN	256	86	CGG->UGG	Arg->Trp	GTAGTATTTTATCATGGTGT	C	GGATCCCAAGTTTTTATGGA	0.999
ccmFN	263	88	CCA->CUA	Pro->Leu	TTTATCATGGTGTCGGATCC	C	AAGTTTTTATGGATTTCTTC	0.999
ccmFN	283	95	CUU->UUU	Leu->Phe	CAAGTTTTTATGGATTTCTT	C	TTTGTTACCGGGGTCGACTC	0.977
ccmFN	365	122	UCG->UUG	Ser->Leu	TCTTTTTTATTCCTTTGTCT	C	GAACGTCGTGAAGAACTCCA	0.926
ccmFN	713	238	UCA->UUA	Ser->Leu	GTTTTTCTCTCTTTTCTTAT	C	AGCGAGTTCTGATCCTTTTG	0.981
ccmFN	751	251	CGU->UGU	Arg->Cys	TTGTTCGAAATTTCTTCGTT	C	GTACCGAACCGCTTGCAGAA	0.998
ccmFN	773	258	UCA->UUA	Ser->Leu	TACCGAACCGCTTGCAGAAT	C	AAATCCTGTTCCACAAGATC	0.981
ccmFN	785	262	CCA->CUA	Pro->Leu	TGCAGAATCAAATCCTGTTC	C	ACAAGATCCTATATCAGCTA	0.999
ccmFN	800	267	UCA->UUA	Ser->Leu	TGTTCCACAAGATCCTATAT	C	AGCTATACATCCTCCTTGCA	0.991
ccmFN	949	317	CGC->UGC	Arg->Cys	AAAAGAAAGGAACGCTGCTT	C	GCTCTGCTGGATGCGTCGGA	0.984
ccmFN	1178	393	UCG->UUG	Ser->Leu	AAAGAAAGAGACCACTATTT	C	GCCTCTTTGTTGGACCGCCG	0.907
ccmFN	1289	430	CCA->CUA	Pro->Leu	GGTAACCGTAGGCATCTTGC	C	AGGAAGTTGGTGGGCTCATC	1
ccmFN	1306	436	CAU->UAU	His->Tyr	TGCCAGGAAGTTGGTGGGCT	C	ATCATGAATTAGGTCGGGGT	1
ccmFN	1321	441	CGG->UGG	Arg->Trp	GGGCTCATCATGAATTAGGT	C	GGGGTGGCTGGTGGTTTCGG	0.999
ccmFN	1339	447	CGG->UGG	Arg->Trp	GTCGGGGTGGCTGGTGGTTT	C	GGGATCCCGTAGAAAATGCT	0.999
ccmFN	1372	458	CGG->UGG	Arg->Trp	AAAATGCTTCTTTTATGCCT	C	GGGTATTAGCCACAGCTCGT	1
ccmFN	1390	464	CGU->UGU	Arg->Cys	CTCGGGTATTAGCCACAGCT	C	GTATTCATTCAGTAATTATA	0.986
ccmFN	1433	478	UCG->UUG	Ser->Leu	CCTTCTTCATTCTTGGACCT	C	GTTTCTTAATATTGTGACTC	0.999
ccmFN	1453	485	CUU->UUU	Leu->Phe	CGTTTCTTAATATTGTGACT	C	TTCCATGCTGTGTCTCAGGA	0.998
ccmFN	1457	486	CCA->CUA	Pro->Leu	TCTTAATATTGTGACTCTTC	C	ATGCTGTGTCTCAGGAACCT	0.995
ccmFN	1469	490	UCA->UUA	Ser->Leu	GACTCTTCCATGCTGTGTCT	C	AGGAACCTTTTCAATACGGT	1
ccmFN	1504	502	CCC->UCC	Pro->Ser	TACGGTCCGGATTGCTAGCT	C	CCGTTCATAGTTTTGCTACA	0.999
cob	908	303	CCA->CUA	Pro->Leu	AGGTGTAGCCGCAATAGCAC	C	AGTTTTTATATGTCTGTTGG	0.998
cob	982	328	CAC->UAC	His->Tyr	GTTCAAGTTTTCGCCCGATT	C	ACCAAGGAATCTTTTGGTTG	1
cob	1084	362	CCU->UCU	Pro->Ser	TTACTATTGGACAAATTTCT	C	CTTTTGTTTTCTTCTTGTTC	0.999
cox2	21	7	CUC->CUU	Leu->Leu	ATAACTGAATACTTATTCCT	C	ACAATTTGTGATGCAGCGGA	0.989
mttB	22	8	CCG->UUG	Pro->Leu	TATATCCTATTCATTTCGCA	C	CGGAAACTATTCTAGGAGAA	0.962
mttB	23	8	CCG->UUG	Pro->Leu	ATATCCTATTCATTTCGCAC	C	GGAAACTATTCTAGGAGAAG	0.988
mttB	56	19	UCC->UUC	Ser->Phe	AGGAGAAGTTCGAATCCGTT	C	CGTTCGGATATTGATCGGTC	0.946
mttB	61	21	CGG->UGG	Arg->Trp	AAGTTCGAATCCGTTCCGTT	C	GGATATTGATCGGTCTTGGT	0.987
mttB	97	33	CGU->UGU	Arg->Cys	TTGGTTTGACATGGTTTACG	C	GTTACTGGTTCCCGGAGGAG	0.996
mttB	109	37	CCG->UCG	Pro->Ser	GGTTTACGCGTTACTGGTTC	C	CGGAGGAGTTAATATCTCCA	0.999
mttB	125	42	UCU->UUU	Ser->Phe	GTTCCCGGAGGAGTTAATAT	C	TCCATTAGCTAAACCCTTTC	0.982
mttB	128	43	CCA->CUA	Pro->Leu	CCCGGAGGAGTTAATATCTC	C	ATTAGCTAAACCCTTTCTTA	0.939
mttB	185	62	UCA->UUA	Ser->Leu	GTATTTTGTTTGTACACAAT	C	AACGGAAGCCTTCCCGACAT	1
mttB	199	67	CCG->UCG	Pro->Ser	CACAATCAACGGAAGCCTTC	C	CGACATATGTTGCAACGTCT	0.997
mttB	259	87	CAU->UAU	His->Tyr	TCGTCTTTCCTTTAATAAGT	C	ATCAAATTTGGTGCTTTTTG	0.998
mttB	325	109	CUC->UUC	Leu->Phe	GGACGAAATACAATCGATTC	C	TCCATTTAAGTGGTTTTCGC	0.993
mttB	328	110	CAU->UAU	His->Tyr	CGAAATACAATCGATTCCTC	C	ATTTAAGTGGTTTTCGCTTC	0.988
mttB	343	115	CGC->UGC	Arg->Cys	TCCTCCATTTAAGTGGTTTT	C	GCTTCTCCTTGTTCCTGTTC	0.998
mttB	370	124	CCU->UUU	Pro->Phe	CCTTGTTCCTGTTCCTAACT	C	CTCCCCGGGTAGTTCCCAAT	0.948
mttB	371	124	CCU->UUU	Pro->Phe	CTTGTTCCTGTTCCTAACTC	C	TCCCCGGGTAGTTCCCAATG	0.998
mttB	373	125	CCC->UCC	Pro->Ser	TGTTCCTGTTCCTAACTCCT	C	CCCGGGTAGTTCCCAATGTT	0.99
mttB	376	126	CGG->UGG	Arg->Trp	TCCTGTTCCTAACTCCTCCC	C	GGGTAGTTCCCAATGTTTGG	0.995
mttB	404	135	CCA->CUA	Pro->Leu	TCCCAATGTTTGGCACTTTC	C	ATACTTCGTGGGTGCAACAT	0.999
mttB	502	168	CCA->UCA	Pro->Ser	CTATTCGTATTTTGTTCATT	C	CATCGGTATGCTCCCAGGTA	0.978
mttB	538	180	CGU->UGU	Arg->Cys	AGGTACCTGTAATTGTGATC	C	GTTTGCCAGAACCGAGGGGT	1
mttB	545	182	CCA->CUA	Pro->Leu	TGTAATTGTGATCCGTTTGC	C	AGAACCGAGGGGTCTTTCTG	0.999
mttB	551	184	CCG->CUG	Pro->Leu	TGTGATCCGTTTGCCAGAAC	C	GAGGGGTCTTTCTGTGGAAA	0.998
mttB	575	192	UCC->UUC	Ser->Phe	GGGTCTTTCTGTGGAAACCT	C	CACGAACAATCGTCGTTTTT	0.997
mttB	607	203	CCG->UCG	Pro->Ser	GTCGTTTTTTGATAGTTTTT	C	CGCTTCTCACAGCTGCTCTT	0.995
mttB	613	205	CUC->UUC	Leu->Phe	TTTTGATAGTTTTTCCGCTT	C	TCACAGCTGCTCTTTTCACA	0.955
mttB	657	219	AUC->AUU	Ile->Ile	CCGGATATCTGGTGCCAAAT	C	GTCGCCCGTTTCCTTATTTC	0.997
mttB	664	222	CGU->UGU	Arg->Cys	TCTGGTGCCAAATCGTCGCC	C	GTTTCCTTATTTCTTTGATA	0.997
mttB	669	223	UUC->UUU	Phe->Phe	TGCCAAATCGTCGCCCGTTT	C	CTTATTTCTTTGATAATAGA	0.932
mttB	710	237	UCG->UUG	Ser->Leu	GTTGGCTATCTTTGTGGCAT	C	GATTGTACAAGTTCGTGAAG	0.999
nad1	2	1	ACG->AUG	Thr->Met	AGTGAATAGAAAATCGAAAA	C	GTACATAGCTGTTCCAGCTG	0.992
nad1	215	72	UCC->UUC	Ser->Phe	ACCAAGTAGTGCTAATTTAT	C	CCTTTTTAGAATAGCTCCAG	0.998
nad1	265	89	CGG->UGG	Arg->Trp	TTATGTTAAGTCTGGTCGCT	C	GGGCCGTTGTACCTTTTGAT	0.999
nad1	307	103	CCG->UUG	Pro->Leu	ATGGTATGGTATTGTCAGAT	C	CGAACATAGGGCTACTTTAT	0.995
nad1	308	103	CCG->UUG	Pro->Leu	TGGTATGGTATTGTCAGATC	C	GAACATAGGGCTACTTTATT	1
nad1	376	126	CGG->UGG	Arg->Trp	ATGGAATTATTATAGCAGGT	C	GGTCTAGTAATTCGAAATAT	0.999
nad1	490	164	CCC->UCU	Pro->Ser	CTGTACTAATATGTGTGGGT	C	CCCGTAATTCGAGTGAGATT	0.997
nad1	492	164	CCC->UCU	Pro->Ser	GTACTAATATGTGTGGGTCC	C	CGTAATTCGAGTGAGATTGT	0.985
nad1	493	165	CGU->UGU	Arg->Cys	TACTAATATGTGTGGGTCCC	C	GTAATTCGAGTGAGATTGTC	0.982
nad1	500	167	UCG->UUG	Ser->Leu	ATGTGTGGGTCCCCGTAATT	C	GAGTGAGATTGTCATGGCGC	0.998
nad1	536	179	UCU->UUU	Ser->Phe	GGCGCAAAAGCAGATATGGT	C	TGGTATTCCCTTGTTCCCTG	0.998
nad1	573	191	UUC->UUU	Phe->Phe	CCTGTATTGGTTATGTTCTT	C	ATTTCTTGTCTAGCAGAAAC	0.999
nad1	635	212	UCA->UUA	Ser->Leu	CCCAGAAGCGGAAGCTGAAT	C	AGTTGCAGGCTATAATGTAG	0.999
nad1	674	225	UCU->UUU	Ser->Phe	AGAATATTCTTCAATGGGGT	C	TGCTCTTTTTTTTTTGGGAG	1
nad1	725	242	CCA->CUA	Pro->Leu	TATGATCTTAATGAGTGGTC	C	ATGCACATCGCTCTCTCCAG	0.995
nad1	734	245	UCG->UUG	Ser->Leu	AATGAGTGGTCCATGCACAT	C	GCTCTCTCCAGGAGGTTGGC	0.997
nad1	740	247	UCU->UUU	Ser->Phe	TGGTCCATGCACATCGCTCT	C	TCCAGGAGGTTGGCCGCCTA	0.999
nad1	743	248	CCA->CUA	Pro->Leu	TCCATGCACATCGCTCTCTC	C	AGGAGGTTGGCCGCCTATCC	0.999
nad1	755	252	CCG->CUG	Pro->Leu	GCTCTCTCCAGGAGGTTGGC	C	GCCTATCCTAGATCTTCCCA	0.995
nad1	898	300	CGG->UGG	Arg->Trp	ATCAATTAATGGGACTTGGC	C	GGAAAGTGTTCTTGCCTCTA	0.999
nad1	928	310	CGG->UGG	Arg->Trp	TCTTGCCTCTATCATTAGCT	C	GGGTAGTCCCCGTTTCTGGT	0.999
nad1	937	313	CCC->UCC	Pro->Ser	TATCATTAGCTCGGGTAGTC	C	CCGTTTCTGGTGTTTTAGTC	0.988
nad2	26	9	UCC->UUC	Ser->Phe	CAATCTTTTTTTAGCGGTTT	C	CCCAGAGATCTTTATCATTA	0.996
nad2	56	19	UCC->UUC	Ser->Phe	CTTTATCATTAATGCAACCT	C	CATTTTGCTCATTCATGGAG	0.999
nad2	308	103	UCU->UUU	Ser->Phe	CATTTCGATGTGTTTCGATT	C	TTCCGAACAAGAGAGGTTTG	0.997
nad2	311	104	UCC->UUC	Ser->Phe	TTCGATGTGTTTCGATTCTT	C	CGAACAAGAGAGGTTTGATG	0.999
nad2	361	121	CCU->UCU	Pro->Ser	TCATTGTATTAATTCTACTT	C	CTACTCGCAGTATGCTCTTT	0.999
nad2	367	123	CGC->UGC	Arg->Cys	TATTAATTCTACTTCCTACT	C	GCAGTATGCTCTTTATGATC	0.99
nad2	394	132	CAU->UAU	His->Tyr	TGCTCTTTATGATCTCGGCT	C	ATGATTCAATTGCCATGTAT	0.997
nad2	401	134	UCA->UUA	Ser->Leu	TATGATCTCGGCTCATGATT	C	AATTGCCATGTATTTAGCTA	0.995
nad2	428	143	CCU->CUU	Pro->Leu	CATGTATTTAGCTATTGAGC	C	TCAAAGTTTATGTTTTTATG	0.999
nad2	497	166	UCG->UUG	Ser->Leu	ATTTTCCACGGAAGCCGGCT	C	GAAATATTTGATCTTAGGTG	0.999
nad2	523	175	CCC->UCC	Pro->Ser	ATTTGATCTTAGGTGCATTT	C	CCTCTGGAATCTTATTGTTT	0.995
nad2	656	219	UCU->UUU	Ser->Phe	TATTTTTATGGGGATTCTTT	C	TATCGCTGTAGGATTCCTAT	0.996
nad2	782	261	UCU->UUU	Ser->Phe	TGCGCCTAAAATCTCTATTT	C	TGCTAATATTTCACGTGTTT	1
nad2	794	265	UCA->UUA	Ser->Leu	CTCTATTTCTGCTAATATTT	C	ACGTGTTTCTATTTATGGTT	0.986
nad2	803	268	UCU->UUU	Ser->Phe	TGCTAATATTTCACGTGTTT	C	TATTTATGGTTCCTATGGAG	0.998
nad2	914	305	CCU->CUU	Pro->Leu	CCAAACGAAAGTCAAAAGAC	C	TCTAGCTCATAGTTCAATTG	0.999
nad2	922	308	CAU->UAU	His->Tyr	AAGTCAAAAGACCTCTAGCT	C	ATAGTTCAATTGGACATGTA	0.995
nad2	952	318	CGU->UGU	Arg->Cys	TTGGACATGTAGGTTATATT	C	GTACTGGTTTCTCATGTGGA	1
nad2	956	319	ACU->AUU	Thr->Ile	ACATGTAGGTTATATTCGTA	C	TGGTTTCTCATGTGGAACCA	0.997
nad2	1052	351	UCA->UUA	Ser->Leu	AGATGCATTCGCCATAGTTT	C	AGCATTACGGCAAACCCGTG	0.997
nad2	1121	374	UCG->UUG	Ser->Leu	AGCCAAAACGAATCCTATTT	C	GGCTATTACCTTCTCCATTA	0.999
nad2	1240	414	CCA->UCA	Pro->Ser	GTGGGGCTTACTTCCTAGCC	C	CAGTGGGAGTAGTGACTAGC	0.995
nad2	1270	424	CGU->UGU	Arg->Cys	TAGTGACTAGCGTTATAGGT	C	GTTTTTATTATATACGCTTA	1
nad2	1292	431	GCG->GUG	Ala->Val	TTTTTATTATATACGCTTAG	C	GAAAAGAATGTTTTTTGATA	1
nad2	1394	465	UCA->UUA	Ser->Leu	GACTTCTTCTTTCATTACTT	C	ATCCTTTCTATATCCCTCTC	0.99
nad2	1397	466	UCC->UUC	Ser->Phe	TTCTTCTTTCATTACTTCAT	C	CTTTCTATATCCCTCTCCCT	0.984
nad2	1402	468	CUA->UUA	Leu->Leu	CTTTCATTACTTCATCCTTT	C	TATATCCCTCTCCCTTGTTC	0.983
nad2	1410	470	CCC->CCU	Pro->Pro	ACTTCATCCTTTCTATATCC	C	TCTCCCTTGTTCTCAGTTAC	0.983
nad2	1451	484	UCA->UUA	Ser->Leu	TCATCAAATGGCACTCAGTT	C	ATATCTTTAAGTTCGATCAT	1
nad4	29	10	UCU->UUU	Ser->Phe	ACATTTCTGTGAATGCTATT	C	TGATCTAAGTGGTCCTATTC	1
nad4	44	15	CCU->CUU	Pro->Leu	CTATTCTGATCTAAGTGGTC	C	TATTCTTTGTCCCGTGCTAG	0.991
nad4	74	25	ACU->AUU	Thr->Ile	TCCCGTGCTAGGAAGCATTA	C	TCCTCTTTTCATTCCAAATT	0.997
nad4	77	26	CCU->CUU	Pro->Leu	CGTGCTAGGAAGCATTACTC	C	TCTTTTCATTCCAAATTCAA	0.999
nad4	107	36	CCG->CUG	Pro->Leu	TCCAAATTCAAGAATACGAC	C	GATACGATTGATTGGTCTGT	0.999
nad4	158	53	CCU->CUU	Pro->Leu	TATTACTTTTTTGTATTCCC	C	TGCTCCTCGGATACAATTCG	0.995
nad4	164	55	CCU->CUU	Pro->Leu	TTTTTTGTATTCCCCTGCTC	C	TCGGATACAATTCGATCCTT	0.993
nad4	166	56	CGG->UGG	Arg->Trp	TTTTGTATTCCCCTGCTCCT	C	GGATACAATTCGATCCTTCT	0.996
nad4	197	66	UCU->UUU	Ser->Phe	CGATCCTTCTACGGCCAAAT	C	TCAATTTGTGGAAAGCCTTC	0.998
nad4	362	121	ACA->AUA	Thr->Ile	TTATGGGAAAGAGTATATTA	C	AGCATCTCTAATTCGTGAAT	0.999
nad4	368	123	UCU->UUU	Ser->Phe	GAAAGAGTATATTACAGCAT	C	TCTAATTCGTGAATTTCTAA	0.996
nad4	376	126	CGU->UGU	Arg->Cys	ATATTACAGCATCTCTAATT	C	GTGAATTTCTAATGATCGCC	0.995
nad4	403	135	CGC->UGC	Arg->Cys	TTCTAATGATCGCCGTGTTC	C	GCATGCTGGATCTTCTACTA	1
nad4	433	145	CUU->UUU	Leu->Phe	ATCTTCTACTATTCTATGTT	C	TTCCCGAAAGCGTACTAATC	0.999
nad4	436	146	CCC->UUC	Pro->Phe	TTCTACTATTCTATGTTCTT	C	CCGAAAGCGTACTAATCCCT	0.996
nad4	437	146	CCC->UUC	Pro->Phe	TCTACTATTCTATGTTCTTC	C	CGAAAGCGTACTAATCCCTA	0.996
nad4	608	203	UCA->UUA	Ser->Leu	AACCACCGATTTACAAATAT	C	ATTAACCACAGAATTTAGTG	0.999
nad4	659	220	UCU->UUU	Ser->Phe	AATCTTTCTATGGATTGCTT	C	TTTCGCCTCTTTCGCCGTCA	0.999
nad4	767	256	CCU->CUU	Pro->Leu	CGTCATCTTGGCAGGAATTC	C	TTTAAAATTGGGAACCTACG	0.999
nad4	836	279	UCC->UUC	Ser->Phe	TCCCGAAGCGACACTTTTTT	C	CACTCCTTTCATTTATACTC	1
nad4	856	286	CCA->UUA	Pro->Leu	CCACTCCTTTCATTTATACT	C	CAAGCGCGATTGCTATAATA	0.979
nad4	857	286	CCA->UUA	Pro->Leu	CACTCCTTTCATTTATACTC	C	AAGCGCGATTGCTATAATAT	1
nad4	896	299	UCA->UUA	Ser->Leu	ATATACTTCCTTGACCACTT	C	AAGACAGATCGATCTTAAGA	1
nad4	977	326	CCG->CUG	Pro->Leu	GACTATTGGTATGTTTAGTC	C	GAACATACAGGGAATTGGAG	1
nad4	1006	336	CUA->UUA	Leu->Leu	AGGGAATTGGAGGTAGCATT	C	TACCGATGTTAAGTCATGGA	0.952
nad4	1010	337	CCG->CUG	Pro->Leu	AATTGGAGGTAGCATTCTAC	C	GATGTTAAGTCATGGACTGG	1
nad4	1033	345	CCU->UCU	Pro->Ser	TGTTAAGTCATGGACTGGTT	C	CTTCAGCCCTTTTTCTATGT	0.999
nad4	1101	367	UAC->UAU	Tyr->Tyr	ACTCGACTTGTTAGATATTA	C	GGAGGTTTAGTGAGCACCAT	0.964
nad4	1129	377	CUC->UUC	Leu->Phe	TAGTGAGCACCATGCCGAAT	C	TCTCTACCATTTTCTTCTCT	1
nad4	1148	383	UCU->UUU	Ser->Phe	TCTCTCTACCATTTTCTTCT	C	TTCTACTTTGGCCAATATGA	0.998
nad4	1151	384	UCU->UUU	Ser->Phe	CTCTACCATTTTCTTCTCTT	C	TACTTTGGCCAATATGAGTT	0.996
nad4	1172	391	UCA->UUA	Ser->Leu	TACTTTGGCCAATATGAGTT	C	ACCTGGTACTAGCAGCTTTA	1
nad4	1211	404	UCA->UUA	Ser->Leu	TATCGGGGAATTTCTCATCT	C	AGTAGGAGCTTTCCAAAGAA	0.999
nad4	1355	452	UCA->UUA	Ser->Leu	CCTCCATAAATTCTCCGATT	C	AAATGGCAGAGAAGTTTCCA	0.992
nad4	1373	458	UCC->UUC	Ser->Phe	TTCAAATGGCAGAGAAGTTT	C	CATATTTATACCTTTTCTTG	0.999
nad4	1405	469	CGG->UGG	Arg->Trp	CTTTTCTTGTTGGAGTTGTT	C	GGATGGGTGTTCACCCCAAA	0.999
nad4	1417	473	CAC->UAC	His->Tyr	GAGTTGTTCGGATGGGTGTT	C	ACCCCAAAGTGTTCCCGGAC	0.999
nad4	1433	478	CCG->CUG	Pro->Leu	TGTTCACCCCAAAGTGTTCC	C	GGACTGCATGCATACATCCG	0.998
nad4L	8	3	CCU->CUU	Pro->Leu	CCACATTCCCGAAATGGATC	C	TCTTAAATATTTCACATTTT	0.98
nad4L	86	29	CCU->CUU	Pro->Leu	CCTTAATAGACGAAATATTC	C	TATTATGTTAATGCCAATTG	0.999
nad4L	100	34	CCA->UCA	Pro->Ser	ATATTCCTATTATGTTAATG	C	CAATTGAATTAATGTTATTA	1
nad4L	197	66	CCA->CUA	Pro->Leu	ATTATTTGCTTTATTGGTTC	C	AACGGTGGCAGCTGCGGAAT	1
nad5	155	52	CCG->CUG	Pro->Leu	TGCTTTTTATGAAGTCGCAC	C	GGGAGCTAGTGCTTGCTATC	1
nad5	358	120	CUU->UUU	Leu->Phe	TTATGTGTTATTTATCCATT	C	TTACTTTTTTTATGCCAATG	0.994
nad5	374	125	CCA->CUA	Pro->Leu	CATTCTTACTTTTTTTATGC	C	AATGTTGGTGACTGGAGATA	0.997
nad5	398	133	UCU->UUU	Ser->Phe	GTTGGTGACTGGAGATAACT	C	TCTTCAATTATTCCTGGGAT	1
nad5	539	180	CCU->CUU	Pro->Leu	AGGTGATTTTGGATTAGCTC	C	TGGGATTTCGGGTCGTTTTA	1
nad5	548	183	UCG->UUG	Ser->Leu	TGGATTAGCTCCTGGGATTT	C	GGGTCGTTTTACTCTCTTTC	0.998
nad5	553	185	CGU->UGU	Arg->Cys	TAGCTCCTGGGATTTCGGGT	C	GTTTTACTCTCTTTCAAACA	0.999
nad5	608	203	GCC->GUC	Ala->Val	CATTTTTGCTTGTGCTAGTG	C	CCCTAGAAATTCTTGGATTT	0.973
nad5	629	210	UCU->UUU	Ser->Phe	CCCTAGAAATTCTTGGATTT	C	TTGCAATATGAGATTGAATG	0.994
nad5	676	226	CUU->UUU	Leu->Phe	CTCTTATTTGTATTTTACTT	C	TTATTGGTGCTGTTGGGAAA	1
nad5	713	238	UCG->UUG	Ser->Leu	GAAATCTGCACAGATAGGAT	C	GCATACTTGGTCACCCGATG	0.999
nad5	725	242	UCA->UUA	Ser->Leu	GATAGGATCGCATACTTGGT	C	ACCCGATGCTATGGAGGGTC	1
nad5	764	255	UCG->UUG	Ser->Leu	TCCCACTCCAGTATCCGCTT	C	GATTCATGCAGCTACTATGG	0.995
nad5	1310	437	UCA->UUA	Ser->Leu	TTCTTATTACTCTTTTCGTT	C	ACTTTTTCTAACATTTCTAG	0.999
nad5	1490	497	CCC->CUC	Pro->Leu	CCATTTTTGGGCCAATTCCC	C	CTTTGTACTACCAAAAAATG	0.997
nad5	1550	517	ACC->AUC	Thr->Ile	GTTTGCTGCTCCAACCATTA	C	CAAACTAATACCTATTCTGT	0.998
nad5	1580	527	UCA->UUA	Ser->Leu	ACCTATTCTGTTTAGTACTT	C	AGGTGCTTCTGTTGCGTATA	0.997
nad5	1589	530	UCU->UUU	Ser->Phe	GTTTAGTACTTCAGGTGCTT	C	TGTTGCGTATAATGTAAATC	0.985
nad5	1610	537	CCC->CUC	Pro->Leu	TGTTGCGTATAATGTAAATC	C	CGTAGCGGATCAATTCCAAC	0.999
nad5	1895	632	UCA->UUA	Ser->Leu	CTTTGCAATGTTACTTGGTT	C	AACTCTATTTGTGACCTTTT	0.998
nad5	1916	639	UCU->UUU	Ser->Phe	AACTCTATTTGTGACCTTTT	C	TCGTATGTGGGACTCTCTAT	0.999
nad5	1918	640	CGU->UGU	Arg->Cys	CTCTATTTGTGACCTTTTCT	C	GTATGTGGGACTCTCTATCT	0.999
nad5	1958	653	UCG->UUG	Ser->Leu	TTCTTGGATAGATAATCGAT	C	GTCTTTTATTTTTATAGTGA	0.983
nad6	26	9	CCU->CUU	Pro->Leu	ACTTTCTGTTTTGTCGAGCC	C	TGCTTTGGTCTCTGGTTTGA	0.999
nad6	53	18	GCA->GUA	Ala->Val	GGTCTCTGGTTTGATGGTTG	C	ACGTGCTAAGAATCCGGTAC	0.999
nad6	89	30	UCC->UUC	Ser->Phe	GGTACATTCCGTTTTGTTTT	C	CATCCTAGTCTTTCGCAATA	0.995
nad6	103	35	CGC->UGC	Arg->Cys	TGTTTTCCATCCTAGTCTTT	C	GCAATACTTCAGGGTTACTT	0.964
nad6	146	49	UCC->UUC	Ser->Phe	TTTGTTAGGTCTCGACTTCT	C	CGCTATGATCTTCCCAGTAG	1
nad6	161	54	CCA->CUA	Pro->Leu	CTTCTCCGCTATGATCTTCC	C	AGTAGTTCATATAGGAGCTA	0.999
nad6	169	57	CAU->UAU	His->Tyr	CTATGATCTTCCCAGTAGTT	C	ATATAGGAGCTATAGCCGTT	1
nad6	191	64	UCA->UUA	Ser->Leu	TATAGGAGCTATAGCCGTTT	C	ATTCCTATTCGTTGTTATGA	0.999
nad6	463	155	CCU->UCU	Pro->Ser	ATTTCGTCTGGTTTTTGGTT	C	CTAGTCTGATTTTATTAGTA	0.998
nad7	38	13	UCG->UUG	Ser->Leu	GCAAATCAAAAATTTCACTT	C	GAATTTCGGACCTCAACATC	0.999
nad7	45	15	UUC->UUU	Phe->Phe	AAAAATTTCACTTCGAATTT	C	GGACCTCAACATCCTGCTGC	0.997
nad7	77	26	UCA->UUA	Ser->Leu	TCCTGCTGCTCATGGTGTTT	C	ACGATCAGTATTGGAAATGA	0.991
nad7	83	28	UCA->UUA	Ser->Leu	TGCTCATGGTGTTTCACGAT	C	AGTATTGGAAATGAACGGAG	1
nad7	200	67	UCU->UUU	Ser->Phe	TCTTCAAGCTTTACCTTATT	C	TGATCGTTCAGACTATGTTT	0.995
nad7	209	70	UCA->UUA	Ser->Leu	TTTACCTTATTCTGATCGTT	C	AGACTATGTTTCTACGATGG	0.989
nad7	224	75	ACG->AUG	Thr->Met	TCGTTCAGACTATGTTTCTA	C	GATGGCCCAAGAGCACGCTT	0.996
nad7	251	84	UCA->UUA	Ser->Leu	CCAAGAGCACGCTTATTCTT	C	AGCCGTAGAGAAACTTTTGA	0.998
nad7	316	106	CGU->UGU	Arg->Cys	AATATATACGAGTGTTATTC	C	GTGAAATAACTCGAATTTCA	0.997
nad7	335	112	UCA->UUA	Ser->Leu	CCGTGAAATAACTCGAATTT	C	AAATCATTCACTTGCTTTAA	0.999
nad7	344	115	UCA->UUA	Ser->Leu	AACTCGAATTTCAAATCATT	C	ACTTGCTTTAACTACTCATG	0.999
nad7	533	178	UCC->UUC	Ser->Phe	ATGTCGAGATATTGATTCCT	C	CACACAACAATTTTGTTCTC	0.966
nad7	578	193	UCA->UUA	Ser->Leu	CGACGAATTAGAAGAGATGT	C	AACCGGCAACCGTATCTGGA	1
nad7	679	227	CCA->UCA	Pro->Ser	GTGGTGTAATGTTAAGAGGT	C	CAGGGGTATGCTGGGATTTG	0.995
nad7	724	242	CAU->UAU	His->Tyr	AAGCAGCACCTTACGATGTT	C	ATGACCAATTGGATCCTGAC	1
nad7	739	247	CCU->UUU	Pro->Phe	ATGTTCATGACCAATTGGAT	C	CTGACGTACCAGTAGGTACC	0.999
nad7	740	247	CCU->UUU	Pro->Phe	TGTTCATGACCAATTGGATC	C	TGACGTACCAGTAGGTACCA	0.999
nad7	769	257	CGC->UGC	Arg->Cys	CAGTAGGTACCAGAGGAGAT	C	GCTATGATCGTTACTGTATC	1
nad7	836	279	CCU->CUU	Pro->Leu	TCGGATCATTGTGCAATGTC	C	TAATCAAATGCCTAGTGGCA	0.999
nad7	926	309	UCA->UUA	Ser->Leu	GAAACTATCCATGGAATCCT	C	AATTCACCATTTCGAACTTT	0.999
nad7	963	321	UCC->UCU	Ser->Ser	CTTTATACAGAAGGTTTTTC	C	GTACCAGCTTCTTCTACCTA	0.94
nad7	1050	350	CCC->CCU	Pro->Pro	AGTAATGGAAGCAATCGTCC	C	TACCGTCGTAAAATAAGAGC	0.966
nad7	1057	353	CGU->UGU	Arg->Cys	GAAGCAATCGTCCCTACCGT	C	GTAAAATAAGAGCACCTGGC	0.998
nad7	1079	360	UCU->UUU	Ser->Phe	TAAAATAAGAGCACCTGGCT	C	TGCCCATTCACAAGGACTCG	0.999
nad7	1088	363	UCA->UUA	Ser->Leu	AGCACCTGGCTCTGCCCATT	C	ACAAGGACTCGATTCTATGT	0.996
nad7	1103	368	UCU->UUU	Ser->Phe	CCATTCACAAGGACTCGATT	C	TATGTCCAAACATCACATGC	0.999
nad7	1124	375	CCA->CUA	Pro->Leu	TATGTCCAAACATCACATGC	C	AGCGGATGTGGTCACCATCA	0.999
nad9	92	31	UCU->UUU	Ser->Phe	ATCGGAACATGGTAATAGAT	C	TGATACCAATTCGGATTACC	0.96
nad9	298	100	CCG->UCG	Pro->Ser	ACGAAGTAACACGAATATTT	C	CGGTAGTCAGTCTATTTCCA	0.978
nad9	328	110	CGG->UGG	Arg->Trp	GTCTATTTCCATCAGCCGGC	C	GGTGGGAGCGAGAAGTTTGG	1
nad9	439	147	CUU->UUU	Leu->Phe	GTCATCCATTACGAAAAGAC	C	TTCCTCTGAGTGGATATGTG	0.998
rpl10	155	52	CCA->CUA	Pro->Leu	ATGGTTTCCCGGTAGAACCC	C	ATTTCGCCCAAGTTGTTTCG	0.997
rpl16	104	35	ACU->AUU	Thr->Ile	TGGTTTTGGAAGATATGGCA	C	TAAAAGTTGTAAAGCTGGTC	0.998
rpl16	208	70	CUC->UUC	Leu->Phe	GTAAGATATGGGTAAGAGTT	C	TCGCGGATCTCCCTATTACC	0.998
rpl16	377	126	CCA->CUA	Pro->Leu	TACATTAGCGGCGCATAAAC	C	ATGTTCGTCAACCAAGTTTG	0.997
rpl16	383	128	UCG->UUG	Ser->Leu	AGCGGCGCATAAACCATGTT	C	GTCAACCAAGTTTGTTCAGT	0.992
rps12	196	66	CAC->UAC	His->Tyr	ATCGACATGATATATTTGCT	C	ACATTCCAGGCGAAGGTCAT	0.999
rps12	269	90	UCG->UUG	Ser->Leu	AGGAGGTAGAGTAAAAGATT	C	GCCAGGTGTGAAATCCCATT	0.994
rps12	284	95	UCC->UUC	Ser->Phe	AGATTCGCCAGGTGTGAAAT	C	CCATTGTATTCGAGGAGTCA	1
rps3	64	22	CGG->UGG	Arg->Trp	ATCGTAGTTCAGATTCAAGT	C	GGTTCAGTGATTATTATTAT	1
rps3	69	23	UUC->UUU	Phe->Phe	AGTTCAGATTCAAGTCGGTT	C	AGTGATTATTATTATGGTAA	0.984
rps3	678	226	CUC->CUU	Leu->Leu	ACCCTCCCCGCAGTGCGCCT	C	TCCTTGAATTATTTGGTCAT	0.93
rps3	1567	523	CCU->UCU	Pro->Ser	ACCAGAAAATAGATTATGCT	C	CTGCGGAAGTATCTACTCCT	0.997
rps3	1598	533	UCA->UUA	Ser->Leu	ATCTACTCCTTACGGAATCT	C	AGGTGTCAAAGTGTGGATTT	1
rps4	872	291	UCU->UUU	Ser->Phe	AACACTAAAAGCTGTGGTAT	C	TTATGGACCTAACATAGGTC	0.997
rps7	116	39	CCA->CUA	Pro->Leu	TTATCAAACTTTTCATCGCC	C	AGCTCGAACTGAACGCGATG	0.992
rps7	332	111	UCA->UUA	Ser->Leu	GATAAGCTTAGAGAAATGTT	C	ATTTGCTGAGATACTAGATG	0.991
sdh4	203	68	CCC->CUC	Pro->Leu	AGTCTCTTCCACTTTCCTAC	C	CAATCTCTCTTTATTCTGGC	0.937
sdh4	353	118	UCU->UUU	Ser->Phe	TGTTTTCTTGTCTTTCGTTT	C	TTTTCTGAACAAATCGAAGA	0.96
