# Supplementary material for: Assembly and comparative analysis of the first complete mitochondrial genome of Salix psammophila, a good windbreak and sand fixation shrub
Source: Front Plant Sci. 2024 Oct 2;15:1411289. doi: 10.3389/fpls.2024.1411289 (PMC11479937; doi:10.3389/fpls.2024.1411289)
Supplement: Supplementary Figure 1 — The codon preference analysis of the mitochondrial genome. Different colors of the same amino acid represent the RSCU values of different codons editing this amino acid. [file DataSheet1.zip › Table S9.xlsx]

## Sheet: Table S9
Table S9. Phylogenetic analysis used in this research.
杨柳科	Salicaceae	Salix psammophila
		Populus rotundifolia var. duclouxiana mitochondrion, complete genome	MW566588.1
		Populus adenopoda chromosome 1-2 mitochondrion, complete sequence	MZ707540_3.1
		Populus simonii chromosome 1-2 mitochondrion, complete sequence	MZ905370_2.1
		Populus tremula clone W52 mitochondrion, complete genome	NC_028096.1
		Populus tremula x Populus alba mitochondrion, complete genome	NC_028329.1
		Salix suchowensis mitochondrion, complete genome	NC_029317.1
		Salix purpurea mitochondrion, complete genome	NC_029693.1
		Populus davidiana mitochondrion, complete genome	NC_035157.1
		Populus alba mitochondrion, complete sequence	NC_041085.1
		Salix paraflabellaris mitochondrion, complete genome	NC_046754.1
		Salix cardiophylla mitochondrion, complete genome	NC_052708.1
		Salix polaris mitochondrion, complete genome	NC_052709.1
		Salix brachista mitochondrion, complete genome	NC_058733.1
		Salix dunnii mitochondrion, complete genome	NC_058734.1
		Salix wilsonii mitochondrion, complete genome	NC_064688.1
		Salix koriyanagi mitochondrion, complete genome	NC_068760.1
		Salix integra mitochondrion, complete genome	NC_068761.1
		Salix triandra mitochondrion, complete genome	NC_069586.1
		Populus trichocarpa chromosome M01-3 mitochondrion, complete sequence	OM461348_50.1
		Populus deltoides chromosome M01-3 mitochondrion, complete sequence	OM461351_3.1
		Salix udensis chromosome M01-2 genotype 04-BN-051 mitochondrion, complete sequence	ON012190_1.1
		Salix viminalis chromosome M01-2 genotype 07-MBG mitochondrion, complete sequence	ON012193_4.1
		Salix arbutifolia mitochondrion, complete genome	ON064072.1
		Populus tomentosa chromosome 1-2 mitochondrion, complete sequence	ON303273_4.1
大戟科	Euphorbiaceae	Hevea camargoana mitochondrion, complete genome	NC_084327.1
		Hevea benthamiana mitochondrion, complete genome	NC_080333.1
		Hevea pauciflora mitochondrion, complete genome	NC_080334.1
		Hevea spruceana mitochondrion, complete genome	NC_084328.1
		Manihot esculenta mitochondrion, complete genome	NC_045136.1
		Jatropha curcas cultivar Chai Nat mitochondrion, complete genome	NC_077559.1
		Ricinus communis mitochondrion, complete genome	NC_015141.1
红树科	Rhizophoraceae	Kandelia obovata mitochondrion, complete genome	NC_069222.1
		Bruguiera sexangula mitochondrion, complete genome	NC_056359.1
